# Supplementary material for: mMass as a Software Tool for the Annotation of Cyclic Peptide Tandem Mass Spectra
Source: PLoS One. 2012 Sep 13;7(9):e44913. doi: 10.1371/journal.pone.0044913 (PMC3441486; doi:10.1371/journal.pone.0044913)
Supplement: Data S1 — Raw and processed tandem MS data. (ZIP) [file pone.0044913.s002.zip]

Archive with 6 entries (6 files):
- Cryptophycin-1.msd
- Cryptophycin-1.mzXML
- Microcystin LF.msd
- Microcystin LF.mzXML
- Microginin FR1.msd
- Microginin FR1.mzXML
