# Supplementary material for: mMass as a Software Tool for the Annotation of Cyclic Peptide Tandem Mass Spectra
Source: PLoS One. 2012 Sep 13;7(9):e44913. doi: 10.1371/journal.pone.0044913 (PMC3441486; doi:10.1371/journal.pone.0044913)
Supplement: Data S1 — Raw and processed tandem MS data. (ZIP) [file pone.0044913.s002.zip › Cryptophycin-1.msd]

<?xml version="1.0" encoding="utf-8" ?>
<mSD version="2.2">

  <description>
    <title>Cryptophycin-1</title>
    <date value="Wed Oct 05 15:16:20 2011" />
    <operator value="Timo Niedermeyer" />
    <contact value="timo.niedermeyer@cyano-biotech.com" />
    <institution value="Cyano Biotech GmbH" />
    <instrument value="Shimadzu LCMS-IT-TOF ESI IT-TOF" />
    <notes>This document represents CID spectrum of cycic peptide cryptophycin-1. Try to generate different fragments and match them to the peak list within 0.015 Da tolerance.</notes>
  </description>

  <spectrum points="4945" scanNumber="0" msLevel="2" retentionTime="1222.8" precursorMZ="655.28" polarity="1">
    <mzArray precision="32" compression="zlib" endian="little">eJwUl3VclknXxxGEm+62u3PXbr9jIwhiADZ2P3ZgIAhId4kCKgoiooQYCIiExI2KAgrYverq2onvvH/M55o5PXPNnPM790wmMt9iIvXWE5nTeiL3201kQaeJPO46kU2LJ/Jl2US2rZpIk8dE9npPRNVvIqanJxJ5diKW2RN5ZD0J19aTeNZuEmqWk9nfYjJ6bSYT020y7XtN5ljfyXxYOJkdSybza/lkrEdP4QhT6DFhCg/mT2GZ6xTeL53C1E9TqPk6hbk/p7BW1Yav6jbs0bKhjakNJyxs6NvChrZjbUgeJ+eTbLhgY8OYaTbcmG6D1goboldL/nobBlbaUHzdhqm3bGj5xoaT72z466MN4QOn0nLoVFJHTKV+ylRW2E3lP4ep/H19Klerp2JTO5X411Pp/W4qlz/I9Zep3P4+FdffcrSy5UNbW3Z2tKVLH1vO9bdl3EBbDJfbEr/Klt7rbDk/wo4JY+yoFXbor7bj2Do7/tpoh/0OO57vsmOzux3N99sR62NHN387RhXbUXPNjsWVdny8bsfgr3Yof9gxp8mOcpNp8p9M47P1NDxbT6OT1zQuHpjGtIBpLMqfxrfCaXiXTGOhmj1fNOzZr23PGSN7xpvZ02Bpz/9a2qPR1p4eXewp6G7PzN72uA+wx3yIPaeG2/PK257dfvaYBtkz5oo994rs2XDNnosv7Zn2xp5n7+wZ1mTPnWYOrFF3QE3LgWhdB3obOsjYHGRsDjI2B3xbO2D8twOnBznAMAdCXaTMfAeuLnJg1x4HrDwkz8sBnQgHTkQ7MDzOgZAqBzpXO1BY48Dsuw68bXQg87sD03478ExlOu7Np2OhOZ1MnelMNJjOU+Pp7DCfjrn1dLasn47Opumc2Dqdu7uns3nfdIy8pnP8wHR6NnfkmsKRxTqOqBg4EmnsSH9zR6qsHFnZyhGNdo4c6ejIyK6O3OrhiBjqyMMRjriNcaRpoyOxWx0ZuNMRl7OOfM2S6/NynetIdb4jY6scuX/TkR01jtxRmcGm5jMw1JzBtDUzeLN+Bj6bZtDvxAxun5zB+tMzaPtoBrlPZzD/5Qxyms3ESX0mnzVnyjOcyd+GM6kzmclGi5mYtZjJ2dYz+eQ2k+C9M+nvKeVipNwhKZc4k5iLMxmWN5P7V2byl9osajRmsU17FjlGs3Aym8Uvy1nEt5yFyrxZHF04i/FLZvFy+Sz8Vs9iXfwsjI/OIvv4LBLuzmLsvVk8ezhL+p7NdovZtGwxG+3Os0nrNptpvWbzoe9sDv49m57M5vr42WyYPJupYbN5HzmbmNjZbDkzG8us2VzJmc2Zwtk4lMzmV9lsBjbO5s6D2bg/mc3dVk7sa+dEp05OVHV14n89nbDu60TuX0785epEzVIn9qx0ovx/Tmza7ESr7U7kuzmxfK8Tc/2cUAlyIiXUSZ6BE4cPOTEh0Yn3x5wIS3aiX44T9Red2JXnROdCJ64XO7GtzIkWSieKbjix5rYTFnecuNDgxKIHTug+cSL7uROz/pF2/3Xi5H9OTP/sxK9vTsT/cmKiijP/qTkTq3AGHWfe6DsTZOzMYHNnHlk549vKmb/bOXOvozN7ujrTracz1X2c2TLSWeYhZwrHObNqkjNmU53Jm+bMMkdnDGc7c8HFmUXzndF1dSZ7qTPzVjqjWOvMmf85M32zM7+2OTPZz5mPgc7EhTozLtKZf2Oc5T93ZkyiM/8cc5b7dWb4KRlLjozlojMhec4MLXTmSbEz/mXODFA6c/+GMz63nel3x5meT5ypeS7j/MeZ3v86U/efM+6fnen+3Zlbv5xxU3GhU3MXqhQudDFw4aaxi3xTLnSwdqGylQtu7SS/k+R3dWFrTxfa9nVh+yAX2g+T/JEubB4r+eMlf5LkT5V8exduOEqZ2VJmjgsV813Y6erClrUudN7gwvXNLtSfcsHjjAs9s1xkrnJhULkLD5UuPL7jQkijC8MeunDEZA4OFnP4aT2H1NZzcGw/h+ad58g7OYe5veawjDlYTJhDweQ5rLedg5XDHMpmzMG67VzKO8xle5e5DP89lw8q8zjSfB7OG+ehvXUeBTvm0XbfPGr3z8PrwDzu9JlP0F/zGTloPv9cnU9i6XymVcxnTe18OtTP5+69+fJNLWCN2QI6WC2gvuUCgtsuwCdsASOjFvBv7AL0ChZw9eoCtpcuoG/FAuKqF+BQuwCt+gW8aLmQQ20XMr3jQrS6LqSgx0K29Fko78hCtk1ayICpC2W9XIhNtuRfWEgPxSJeaC/isP4iXIwXYWS+SOapRXi2WsTQdov42nER9/5aRNigRUwbtogt6xbRc+MiXm1ZRPLnRSz5voj2vxdxX8WViOauOGi6oq/rSrGBK+4mroy0cJVn6sr51q6sbe9Kj86uvOzmSlIvV1z6uWI5wJWawa6EDHfFdrQr6sKVKxNc+ebgyumZrqxydqXrPFeeLXQlcYkr81a40mKNK5pu0sce6cPDlcISV/aUuzKsypVRZotlLlrMhZaL2dJ2Mf07LkZvwWJuuC4mYNliJq+S6zZLKG+/hIDOS1AZvZSrLGXvhKXMXrEUszVLubN+Kc3SllJ0Zik+WUuZcn4p1frLZB5fhpP5MuauWU6X/y3nn03Lydq2nCrv5YT6LWdO0HI0dVdQYbCCCJMVRPuvYFHwCnqGr+BL1AraGq3kH9OVZFmuZHfLlUxsuxLjjitp7LKS4z1Wsq7PSob8tZKFY1fSY/xKPk9aKev3Sh6sW0nKxpUs9l1J78CV/AlZic/0VcyetYr2LquYuWsVbd1X8d5zFR0uruLj5VVcvrKKqKZVLFddTX+N1ahqr6ZSbzVxRqu52Xa1rD+r2dB1NY9SVpORtpp9Z1fTQWsNn3TXUGS4hgjTNSyxXENO4hoCk9YwL2UNzrfW0KNuDT/r11B9fw1HH69h4/M11GiuJUl3LVsM1zLVdC2tLNfyb4u15LVZS0SHtfRpuU5igHXUdVhHldZ6kvTW42a0Hhuz9TKW9SR3XC/z2no84tfjfHS9rF/rZQwbOGK6ge2WG1h8cQNj8zZgVbiBr8Ub6GyyETWLjRLvbcRp3EYGTdqI6dSN7IjcyKzYjQw4vJGqlI2kpm3kwNmN8k5v4l+rTTK/bOJku014d9rEqm6b6NJvE80HbOLx4E3oB27idcgmyiI24XtoE8sTNzE+aROJZpvxstoscddmJrTbLHPTZlS7beZFz83yjWxhYbstjO+0hc3GW+Xd2MoI660s9NjKOO+tdPPbKnHNVr6FbqUxcisFsVs5dngrWS+3Ev1mKx7vt7Ls01YeK7ah1NnGWYNt/LHfxqsZ26hy2sYVxQ5O6ewgymCHfEs7WG2xg1ktdjC2zQ56dtiBRZcd7Bu7gzXjJX3yDiz370DrwA4++e/AZcxOxo/bKc9mJ40lO1GW7+R81U5uNnOjUN2NNC03Duu5ccDIjR1mbiyxcmNmKzeY40avBW60WewmMaUbP1e58WadG17ebmzzc2NRkBuOYW6Mi3Jj4EE3Mi9KO3luBBW6MbXajVG1bvStd6PdfTd0H7vhrr6LDVq7cNXbha3RLkbO3kWfObtou2AXnY/uwuLELjRTd5GptVvei91EGu0m0Gw3e6x203rAbgyH7EYxYrc82z1Mtt7D2NZ7yDi1h5Nn9nAkaw+rB+1l+ZC9LB62l80Ze/lf1l7WnNvLh2busqa681bdnXk73Zm7yx2nPe5M3++Og7c79gfcmernzqhD7gyLd2doojs6z9zRfuGO1it3fmjs47vmPr5p7+M/azla7uN9633cW72PB2vlWC/nbvto3C3ne/fxMFx+I+WI3sfTrH08ObePZ+elXqPUu7+Pdw/38fPHPpp+7eN30z7+qHrQTN0DNYUcWh6o63jQXM8DhYEHGkYeaJp4oGslRwsP9Ft5YNnLA+s+HrTq58HA6R4MmOHB4Fkeso57MGOrB7O3e+C80wOnXR647vdgqbcHyw94sMzPg5UBHmQrPTh/3YOLNz34+tuD7388+NPMk2bNPWmu4YmGpida2p7o6HpipO+JiaEn5saeWJp60sLck3aWnmSv9SRnvSeXN3hyw82T6t2e3NnryZ6bnuy/5YlfjSe/1fejorkfDe396KzZj9G6/Zj/bz8tN+6n3/b9EtfuZ/iu/cw7sJ/FfvtlbPv5cGE/3y7t5/fl/ax+uJ8Nj/ez9el+9j7fj9fL/fj/s5+nzb14q+HFB00vfmp70UzPS56VF4ZGXpiZeNHCzEu+Ty+mdvBiZicvFnXzYlUPL9b38mJPPy98/vIicIAXRT5eKH29uOXvRWOgF8+CvXgd6sWGD17s/OSF5xcvrjb35pqGNzc1vWnQ9uaprjdv9b35YujNH2NvNM28ZW72pmmKNwpbb1od8JZv3Zv+Ad5knfDmcoo3Jane9C7wZlChN6OLvLEp8SZXz4drBj7cNPLh8iofytb4ULPOh7HpPtie9cE504fwyz4k5vuQdsWHC1d9KCn2obrUh0VaB1irc4AdegfwNjiAp9cBgn0OkOB7gFP+B8jMPEB+9gGu5xygf8kBRl47gG35AZwrD8j/6oulri9d9X0l5vdFGPviv8iXg4t9SV3qy85jvgQc9+VQsi+5p3ypPO1Lwxlf2dP5sV7dDw+FH2FafgR09SOuux+nevrRYZgf/Uf4MW6UH4e8/ThzwI8CPz9uBfixPd8P/yt+xF/1I73YD4t3fnT/z48RH/24oebPE3V/Pir85R3xl3H500Pfn5GG/tgb+7PV3B8vS39irP051dKf/Nb+skb4s7yfPzv/8sdvgD+1I/x5NcqfX2P8MRD+/D3RnwmT/XG28SfUwZ8kR38uzfRno5e05SNt+Upb/tJWoLQV7M9fB/2ZdMifOfH+8l/5cyNVxpTmz/d0f3Qz/PmjEoCZWgBd1QMYqQjAXiuAZToB8uwDCDYI4KhRAOdMAqg0C+CzVQCaLQNo3TqA9Z0D8OgaQEz3ALoPCWDEsACmjwggiACSxgVwaUIALv8L4H8bA/DcHIDGvgAsPQPo7RVAbHAAaaEBXA2X6/gARGKArIUBpKcGUJIWwJ30AN6dDaDiQQCPHgXw7UkAKZ8CyP8SQM23AF7/CCBDL1Der0DuGwXyySSQftsCmbwjkAVugaj6BWIZEEjvoEAStIO4oBvEdf0gLM2C6GcRxASrIJZtDMJ9cxBRW4OY7xPENt8gQv2D8D4XRML5IC5eDOJWbhBv84LQuCLX34O4/VOuf8u1SjAdVIMZ3jyY/4yD0TELpqNFMHrLgumyIhhWBWO7N5jl+4Lx9AzmsFcwOT7B3PYN5qVqCM3VQ2itCGGoVgizdELYpBdCgEEIJ41CcGgdwuq2IRxoH8KDriF86x6CWa8Q+vUJwbZfCEvHh+AxMYSEySHctQ3hy7QQDKaH0HNGCIbb5XdnCJN2hXDHO4TPB0Iw9g+ROCqEKcEhLA8NITEyhLzoEO7HhjCyNASXshC2VYQQ2jyU0xqhVGiG8lo7FE29UDoahCKMQlloEspus1BSuodS0jOU571DWTU5FB+bUJJtQymaFspTh1CazQil3axQRjqFsmNuKFHzQ8lZGMq3A6FY+ocyIDCUGcGhbAgNJTQ8lIzIUKqiQ9lSGkpkWSiZFaF0fRbKxBehLH8VSqcvoYz7Jv3/CMX9VyiPVMNkHQmTZxfGSK0w5umEsVsvjEMGYVw2CuOeSRg/Oodh3S2MoT3CGDg8jJkjw9gyOgyzKWGyHwhjhl0YOz3DOOgVxiWfMOp9w2jylzaDwohrEU5uq3AetAnnT7twqueH83lhOGaLw1m1PRy/neGk75L0PeF8cJd0z3AGe4Uzxyecnb7hxPuHUxgYzuPgcNTDwukaEU5NvLSRGI7lsXCGHw/nyKlwik+H8/JMOOtehhP6Tzjn3oSz6Gs4Xt/DSfkZjpNGBG6aEcRrR3BVN4Ln+hFoGUXQ0ySCaWYRbLSIINIqggstIrjXKgLlsAjej4jAZHQE/9hEoGcXQV/7CBynR5DhFUGNTwTffCNoHRDB2KAIloRE4BcWgVVqBMPTIliUHoHX2QhSMiO4nh3Bx5wIzC9Ku0VyXiLnZREsfB2B99sIUt9Jfa1I/HQiSdeLpMYgkgs9IrnXKxK1vpF07h/J1L8jeTI8EsWoSHqNiUTfNpK/p0UyyyGSFesj8d8QScamSDR8JN83kun+kRSFRvJPeCRGUZF0zY7EJieSDRcisX0cyaankRx8LuW1ouipE8V0vSi2G0RxsFcUV/pE8bJfFCY+UQz1jWKBfxS+gVEYKaMYdj2KRTfl/EsUg75FyXsUhd+vKDKaojiuE811vWi+G0TT1jiaSabRxFpGU2QdzduW0fzrEI3ZjGhGzoqm0iuaLz7RtPGTcgHRbAyKpu5JNM2eR9P9ZTTHNGO4qR3DD90Y+WZiJPaLYZtJDElmMVy3iOGblRx/xdBpoOQNjuGPcwxd58bgMD8GleUxdF8Zw6zVMQRGxHA+KoZnMTGsSYshKj2GorMxlPyO4d2fGFqqxjKpeSxbNWJJ0IxFqR0rfcbSxSAWe6NYdpvEEt4rVp5JLO/6xdLST8oHxLIlKJY+l2OZnx8ra1Usy55KuedS7mWsPIOD/DI4SC/jg8zqeRDP3gfJ6nuQkOMHyUs+yL8nD8qzjpO5KY56kzi0zePQHRIn830ca0bE8d42jrb2cUybLum+cYz2j2N9YBwJwXHcDI2jWUQc/aLiiDgYR8mhOL7Ex7HnbBzpmXE8zI7D8Hwc4mIcm3Lj4GMcWz/HceJrHG5DDpE+7BAPRxyiwPeQxPmH6Bh0iNkhh2hRcgjba4fYV34Id93DZOsf5qXhYfrMOMyiWYeJdDrMnpjDZB48zD+HDtMh9TBOaYcJSD9MWe5hfucd5u8rh1lfdZhjNw5TV32YakU86trxDNeNZ71+POaT45lkE89e23iuL41HY0U8I1bF8907nr6+8Szzj+dgYLyssfFohsUzKiKeLVHx/LoRz1+34llZE0/rF/HMeBWP3+t4Ct/KuWYC/toJ8k0n8EM/gb5GCSwzSeCwWQJ3LBIwsE5gfMsEfvdKYFDfBNb2T+DU9ASezEjAenYCjs4J+M1JoHBeAt8XSH3XBJ75JMj/nMDMgAQCghIoCkmgKSyBAZEJrI5O4HispDdJukqixOGJHNdK5JFOIi30E3EwTGSQVSJrWySS3CoRq/aJTO+YiG/nRHR3JjJ+VyJ79yTSwyuRJT6JxPsmUu+fiFFQIlNCEtkfJvUOJ/IgQeoelbpJiQScSKQ0JZEP1xLpWZHIMmUiZrcTsatN5MCdRIrqE2lqTGTwg0Q2PErk1JNELn1N5PP3RPr8SuS+6hEs1Y/goDhCsNYRynWO0Fz/CBmmR3hjfoQuVkeYvPMI3ruOcGXPEYl7jnDW5wivfY/QKeCI7NmOcCjkCPVhR9DJPcK4vCN4FBzhH+UROt44wsLqI6hpHmWE9lF26h7lvP5RPhgeZY3ZUU5YHOWZ1VE6jz3KYnGUxPFHsZpylJlTjxJud5Sb9kfRdzzKpJly7D8q+8SjFB04SjP/o4wKPMrF0KN8DT/KgKijbIiR4+ZR0m8d5W2NtNn+GMs6HuNY52NY/n0Mp4HHiBx8jEvzjvFrwTGGuB7j84pjDFx9jI1rj5G1/hg9dh9jxd5jpOw7xgvPY3QMPsbC0GMcCT8m+69jtIo5hk/jMa7dP4bGo2MUfT9Gs1/HGNskhyKJfVpJFOgk0Uw/iTGGSeS3SkKlbRKj2ydxdXoSzWdK+mw5n5OE2vwkxMIkqg4koe+fhF1gEsHBSfINJ2EUkUTanST+rU+i/70kytSPo615HFvt4wTqHpfY6rjsTY5jZX0c55bHOdj6OA1tj9Omw3EWdDpOhw3HWbbpOMlbjhMQfRxl7HGMDh2nZf1x5jYeJ/H+cZ49PM7PD8cZ9fk4Hl+Pk2J8gremJyReO0HPxSdYv/QEWctPMGfPCRLcT/DU4wRdvU7IvHCCwUEncAs5QUHYCbokn2DVyROknzrB89ITdC8/wZrKE7jXnKC47gRa9Sc4o5XMJ51kBusns9cwmSLjZNnnJGNnkUyYVTJ1LZIlxk1mUdtkeo9OZsPYZM6JZIkZknngk0xnv2TWBCRzNiiZbyHJDA9PxjMymYroZAwOJjNGM4X92ikodVMwNUihn2UKm61TyG2ZglqbFKa0SyG0Qwp3O6XQtmsK6T1T+Ng7haH9pMw4KTMxhcmTJc8+hWXTJX9GCuGbU2jcmkKHHSmyxqWQHJjCu+AUBoalUByVgm5sCrPiUtiUlMKlEymonkyh4kYKxrdScKpJ4a/GFHbcT6HoYQrrm1LIUTlJk+pJJqmfJMvwJD+NTzLW7CQBFicZ1ekkvl1OcrPbSU5MOylr4UmGzDjJf6HyG3ESj6iTlMecxCzuJAsOS/nsk3jlSPkLJ2mZK+3dkPaqTzK+5iSvtVIZqJvKXv1UKgxTZf+aysHNqTzfmkrfHal89E5lhG8qPv6pVAem4nIzleO3Unlfk8qqR6mce5JK8+ep2HU+RWzXU7zsfor+vU6xae4prsw/he6iUzgvPsW4+6cIe3iKR49P8XVOGuPmpxG2MI3eS9PYuzwN5co0jm1L478daYzalSb/XRqqoWlMC0/DJCWNhalppKeloXImDduMNA5mpeFzKY3ay2l0KUgDk9OEm53mscVp/rI+jXvL01S3Ps2wwafxH3qa+uGnmbDzNNG7TvNsz2maCk8zrfg0iaWn+VB2mn5/TrOvWTq31NLZoplOqXY6lnrpePdK506fdLr1T0dtQjqzJ6WTMiWdoSHpEqOl0xiRzptr6YyoSCdQmU7a93Safqbj0CTXZmd4YHFGxnMGz5ZnuNv6DN3bnWFdvzNc/esMpgPPcHDuGd7MP8PoRWdkXT5DUfAZrMLOcOnwGXQTz7Dw6Bmyk87w7MEZhj4+Q+DTMzx5foZBr87IunVG9oVn2aU4y02ts+RNPIvxlLMsm3qWxS5nOT/3LHoL5HzRWS4slvNlZ8nyPouW71nm+st5/ll0C8+yoOgs1gYZbDDKoMQkgwG2GQRMy+CRQwYT/pdB/MYMPm7O4OiODH64ZWC3R8qeyaA8I4P22RlE1mfwtjGDcQ8yOPQog09PMrB5nsGxlxnctsqkZ8tMPFtnMqZfJnF/ZfJxQCYrHTMpnplJK6dMRm3OlH1eJh+2Z/J9byaOHpmk7s9EzSdTYuFMmTcysYjMZF10JuWxmbQ/lIm5ahZrmmdxTSOLh6ZZDLPIkrkhi39bZFEyIIu2g7PYNjSLW8Oz6D0qC68xkj9R8idnMWlqlsSjWazylbL+WbQLypL5KYuAgixeFmYxtjiLLg+y2Pcoi3tPsvDXyuaFTjZj9bOZbpbNaYtstKyzcR2RTd6obKzGZrNJZHN9fDbdJ0n6PElfkE1L12yql2XTa2U2Pquz+bo5mxnbsjmzI5uo09l8OJPNtMxsNM5ns/hiNvm52VTekzYeZrP/cTZDm50jQu0cH9XPodA7x1KDc1wxOse/089hM/McJ2afI2WD5G2WvK3nSPc/h17QOVaFnKMk7BydIs/hEX2O0no5vyfnD87R7+s5gr5LGz/P0UE7R+KzHB7o5zDSKId4kxx+m+XwYmcOk3bncGJvDsXeOXTwlXL+OTwJzGFMiJQLy6FZZA6XY3NofSiHXfE51GblMDgnh8gLOVx/m0Pv9zkEfcihSuU8fdXOE6h+nhsm5+ltfp5gy/Oo7jjPYrfzFO4+jyLgPCuCzlMecl7iiAuYWlxgs9UF6ltcoEP3C3j2vCB72gusG3yBm0Mv0H/EBWa5XuD8kgtYL79A4K4LfNxzAcd9F5gy5iLpXMRo/EUiXC7yde5FXBZc5OTZi+hkXWT9uYssL7xIZdFF+pVeRHy4SPKni+h9vYiKwSWWGF2i3OSSjPMS0X6X+B0gacGSFnqJPhGXiIq6xK+YSwRdusTXy5dwKZDjziUK6i/R9d4lAh5c4vOjSzg/vUThc0n7LGlfJe37Ja5q59JVL5dgg1wKzXPpbpVLaItcvrbKZX7bXMqH5tJnRC5Ro3L5MyZXYpxcKsfn8vekXOKm5NLMNpcV03K56ZDL0IW5HHHNRbE0F6PduWzfm8ujfbmc9s7F3DeX3f65tIjMlf8/l9exuUw/lMul+FzaHsnF51guc7NzKc7JpdfFXOobchl7P5eTD3MZaHJZ4t3LaFheZq31ZWpbXmZsm8ucWXQZyyWX8Vh2GZ+4y3w8fBmXxMvo5Vxm+4XLPLp0mW2PL/Pk6WWmvLjMbp08/tHLkxg2j0fd85jUK4+sPnl8HJjHvCF5lAzLY599nrzLeTjNzOPN+jxmbcwjf3MezXblsWJPHrfd8xjtmUeqVx7mB6ROZR79rudx6GYeNRr5jNHK55ROPh6G+fxrnI+TWT7FFvlsbpfPow752HTOJ6drPp6r83m/Np95/8unh3c+kQfyUffPl/k2n4bgfCaH5ZMdkU/b6HyCYvNZGp/P7cR8Rh/LJ/V4PlYp+exPzZf5Lp8B2fkcy8nH4GI+u3PzeZWXT++SfA5dy0ezIh/b6nxyb+fTpU76uZvP19/5LFEp4KZqAScVBVhpF+CpW8BH/QLmGRWgNClgmHkBJywLMGtRgHurAt61kbz2BZR1LGBwlwKOdivAuGcBe3sX8KZvAa/HFDBLFFA8vkDejQLipxQwc4Zczyqgr3MBeusL2LmhgBebCkgMKsAgtIDd4VI3soDZMQWUHCxgwGHpK0nSThTgcrKAlMICLIsL8Cot4HNZAYsrC6iuKmDMzQJO3SqgRW0BcTpX0Na/wnbDK7w0vsJMsytcs7jCIOsrJLW8wp0hVxg//ArZI6/IPHSFPSFX+DfsCnMirxBTfwXFPan74AojDQtJMy6ktVkh/2tZyIPWhdi3K6SgQyH6uwvZs7eQ//YVEhlSiGZ4ITsiC3kTXSgxUyGbThXy/HQhyU8LsX5RiP+rQma0uUppu6sM6XiV1M5XadXtKqE9rqLrfJXdc67yft5VmWeu8rf7VVI8rhKpUoSmWhG71It4pyhisXYRtbpFTDEo4rJREf1NizhmXoSVVRFzOxVxvUsRonsRF3oW4T2wiO+Di1g7rIgnI4qYMbqI8rFFjBpXxNkJRXSeXMSn6UWsmFnE/dlFTHMpYtiCItIWFdF+SRFRy4r4cKBI9qdF3A0swjakiKthRQyOlDLRRbQ5WET4oSKWniiiIUXqnyqi+HQRQ88WcSqziC/5RawqLOJeUREOpUUY1RbhcaeIb/VF5LwqouebIhL/LSK/eTEDFMWc1CqmjW4x4frFaBkVs9ukmI9mxaywLGZ6q2KutSlmRPting8oxmVwscyvxSSLYlpPKCZsUjGaNsXssi3m87RisuYX02tRMUcWF7N4YzF3Nxdju62Y4buKObunmM77imnyK2ZjYDFvgotZGFZMbUQxU6Il7XQxL89IWqakZRdLvFnCZ8MS1pqU8MSsBBfLEk51LKFjlxIOdSvh1Z4S5u0rodazBN2DJbgfKuF7fAltLpUQfbkEw4ISyn6XMEallIuqpTxvVSpzaCl17UuptynFwa6UcvtS/nYq5ZRLKZ3mlZKwoBQr11JClpTKfqeUB1tKmb29lBTfUtoHlBIbVMqemFK+Hixl4+FS3iSU0junlJMXJD+3lDl1pdy+W8rUxlK6vS4l8W0p1u9LmaVzjVt615hieI1v/a+xacA13gy6xsPN13DZdo26HdeYsO8a+Z7XGOZ9jZwD1+jjf43UwGssOnuNe5nXcDp3Dbuma1SolIFaGf31yjhtUEY34zKSTMtoZ1GGonMZHl3LaOpehtHaMgLWl6G5sYynfmUsCCyTuayMWWFl3IoowyG6TPZxZWxqKOP9vTLWPfx/u+Xkq5czUrOcAXrlZBmU09e4nHTTcu4uLcdxRTm3VpUz0L+c7MBy/g6RvLByekeWy7tZTreD5YSfK8fkQjmhl8rRvVqOX3E5WtfKZe9SzveH5Wx7Us7aD+X886mcFV/LcdWo4L5mBXN1KmjUq8DFsIJ64wqZqyu4Y1HBLOsKWWMqOLu3gr4eFaTvr6BPQAWngyroFVrBqfAKekRVkBZTwXGjSrqZVpJsXknakEr6DK/k9MhKLqyqZNjaSvLWV1J6oJLx/pVcC6xkelIl1ScqcTxZyYK8Su4XVLLwaiXLqyv553Ylq+sqafpQifvnSlS+VbLvRyXNf1fi9acSLVUlfs2VaCuUEv8p0ddVEqKvxMRISYSJEgtzJZGWSqxaKGnfScmxLko6d1eS3FNJjz5K0vop6fO3ktMDlfQdoiRzmJIBI5XkjFYyBKXsI5WMnKikYLKSsVOVTHBQUuaoZMosJVVOSqbNUVI9T4njQiV1rkqclippWK5k7iolD9coWbReydMNStbuUPKfm5KNe5R8dley1VPJDy8lbgeU8i0q2RuoRC1EiU+Y3EukUvb3StkDy70ckntJkHs4osQyScmhE0ranlRy5JSSjulKjp9V0i1Lxn9Oxn9Bxn9Jxp8n4y9QMuKqkvxiJWOuKblarmS8UolDnZI7d5U4NyppvK9k3iMZ3xMlq14ref9WyYb3Mr4PSn59VbLnh1Kes1Kes1KecxWBzaswVFQRplWFpW4VsfpVtDKq4ohJFZ3Mq2RtrKJniyqGdKoir0sVo7tXcbVnFRP7VFHer4ppf1dRPbAKxyFV1A+rYs7IKh6PrmIxVfwzrorVE6v4b3IVZoul7aXS9gppe5W0vbaKk+ul7Y1VZGyu4sqeKvlOqyjzrMLOu4qbB6qY6V9FY2AV80KqeBpWxdLIKlmLqvjfwSo+Hqpie0IVP49UoZ9WRXh6FeYZMsZrVVAh7SirGGtwnVKj60w1vU61+XVmW13nXovrLGh9nWdtr7Ol63V+dr+Oe6/rvI65zv/irvPl8HXcEq/jffw6uinXCU29znHrG/RodYOsNjeYOecGjfNusGThDVJ23KD/rhuc33OD2C836PD9Bqd+3iAk8CZWITc5EnaTHpE3ufPqJovf3OTNvzeZolnNbe1q5upV88qgmg3G1fwwrcbDohoD62p0h1UTPaKatqOrmeZfLfdfLfuwav4Lq5a1uBqNmGpW6dzio94t9hjeQtfkFtFmt2hreYs061tsn3gL9Sm3CJl6iwEBt7gSdIupobeoD7/F/Oe3ePPyFtte36JowW0cXW/zcMltnpTcZl3ZbZoqbvPdsIb9JjWYmtdw1LKGvi1qyG9Vg23bGurb17CyUw3fu0iZ7jWY9arh2bIaNq+sodmaGoLX1fA+ooY90TXyntdw+FANvRNqaDxRw6qTNXw9VcPFxzVMelbDnRdy/aYG33c1WH2oYeavGp43SVvNaumgVcs5nVrG6ddSY1jLYpNaWTdr8bCsxbhFLYmtatnQvZZmvWoJ7yPl+9eS8XctN4dI2eFSdmQt+8bUcmJdLYM21FKyqZatbrUo9tQS415LN89a6v1qWRFYy6/gWvzCamkdWSvzbC0jDtZy/VAt/dNquZJei2NGLdG5tXTJryXnSi13S2pZVVbLz4paAqpkTA9rMXtSS9Iz6etlLaX/1OL0tpZX72o5r1/HFKM66k3qWGNexy/LOoJa1NGudR1n29ZBhzpqO9XxrXsd3r3qsO5bx/vhdXiMqsN8bB1Joo7BE+oon1SHs00db2zreLGhjq2b69DaVkfenjrs99XxxLOOHkF1XA6pY1q4XEfWsTmmDvW4OqIO19E9sY5NqXU0P11H5Jk6umXWEVModYrruFRax9TyOh5WSv27Ur9R6t+vI/Z5Hb1e1VHwuo5Zxnf4x/QOuyzuyDt6hyMt5fC4w2CvO1T43CE14g5jou9wO/aO7KvuktviLg6t7+I74C6tBt8lc+hdnOzu8tr+Lu6Od2UveJfEc3cZdOEu5kb1nDKpZ6x5PXcs66kU9SyaUM+3SfXUBNWzNrSe5hH1xEbV0ze2Hv239Zx4V8+ID/Xc+lRPvz/1lDZrYEHzBr5oNBCk1UAn3Qby9RtwNGrgH5MGPM0bJJ5sILNFA0adGzjRtYHRPRqo7dXAur4NqP/VwOEBDfw9uAHl0AZcRzTwa1QDoWMb6DGugSsTGnCZ3MAnmwZ87Rro4NDABccGHGY18NKpAfc5DVjPb+DMwgYmLW7gwdIGtq1owHh1A8lrGxjzvwbqNjYQv7OBwbsbuLm3gWUeDah4NRDr00BfvwbKAhpYFNzAt9AGQiIa6B7dQEFsA+2TGrh0Qu7lpNzLqQY80htomdHAlJwGnl1okH1QAxb5DaRdaWB8kfRdIn2XNaBf2cDG2ga07jZwpKGBmocNrH3SQPPnDRx62cDA13KPfxqIVG2kj3oj1xSNLNRu5Ktuo+yRGyX2aeSqaSNzLBr5bNXIx86N+HdrpFPPRvJ7NzK7X6PE4420HdLIhWGNOIxs5M3oRvbTSOvxjeRMbGTalEb+mdqI17RGWi1o5NwiSVvSyKtljexb2UiLNY1kHmhkqn8jzwMlLUTSwhvJjmzENqYRu+ONvExuxD1V0k830vJSI+cvS18F0tf1RnyqG2lf04ir/j1+Gd6T2OAe/c3vUWF5j0PB9xgYdk/isXtoHrxH0qF7jEy4R/2Re2xNuidz5n3+trzPTev7rGl1H6229zne/j5jO92n95b7VGy7z7Kd97kcex+nQ/f5En+f0CP36Z90X/bA9xly+z41tffZcPf/9R9I/QektH/AopCHNAt/SGLkQ8bEPGTXvYe0eviQgscPJX55zDmTxziZP8Yh/jEfEh8Tcewxg088lv3GY1YEPUE39Anp4U+YEfWEbzFPcG16gkazp5xSe8oo/ac8M3yKj8lTeps/5ablU7a1eMqDoKfsD31Kj4inVEc9ZXPsUx7mPsUr/ym9Cp+iYvBM4rdnsg4+46P5M3wVL/hL+wX1ui9IinshY3nBr8QXfL77gvjGF0x8IIfiJR+0XhKvK0fLl0xs85LP7eS8o5x3kfNuL9lY+pK25S+prHzJZOtXfG35imNtXjG1/SvmDX2FzohXnB/1ii9Brzga+gq7iFfoJb/i4slXLE17Rfdrr6grf4Wn8hVhE14jJr+Wb+w1N1++xv31a/r/+5pxX17z+dtrkn6+xiX0DToRb8iLesPa2Deytr3lf6Fv6RTxlg7N/qVO7V98Nf5lofU7TFu9o6LNO/xD3kH4O75HvpM49h2L495xNvo9yw6+p93h92g9fs/Vp+/Z/uI9/7x5T+K798z68J7aVv8R0PY/xnf4jy0j/6PXmP94wX+4JXxg4NEPvE/6wL8mn0g1/8QSq08Ehn9iStQntGI/URL3iVDjz9iZfUbP8jPl1p+Z6/iZVrM+0+D0GY1tn7m64zPuuz5Tc/0zodWfmV7zWe71M6rfJe/nZ9oGf+FR6BcSI74wP/qL7E2/0PbsFx5mfuHwuS8s/vmFjk1feKbylRuhX2XO+Cr7jq+YHfxK7aGvRCZ8xe/nV2yavqLb7Bs31L7hEfyN8WHfUER+oyL6G0EHvzFW8R117e+U6X7HyOw7NRbfibH+ztWV3/Fe850p67/LfuQ7biHfGRX+nb/Pf+fbxe/kX/7O8rvf6dP4nY/3v+Pn8gOHeT8wX/iDetcfJC79Qc7/frBj0w/Gbv3B6dM/2Hz2B0OyfmBo+ZM6658cbPUTm0M/JRb+Kd/lT5Yn/6Rv6k++pv3kgcYvjmv94n+6v2jd6hfP2vziVPtf9Fv+i58rf1G45hevQ36RHf6LXVG/mBD7C/1Dkmf0mxLT3wRY/Jb9zW+p+5to/9/MD/pNt9DffAr/Le/Pb3xifzP90G+sE37z9MhvTif9Rv/0b2rO/CY+8ze1z36T8PI3K1//ZqdxE+PNmmTcTdRbN5HUqol1bZs45dDE1hlNiNlNvA5tIjuiSWKfJiYfbMLicBMmVn8k3vxDaus/HJr4h5VT/jDA9g+um//Qa9sffu74Q4nfH4kX/0iM+4csMxVhbaEi3C1VxAt/FWEXqCLOBakI15MqojxVRfRPUxEZ5SrCslLKKFXEhZsqos0tFeFzW0U8/qkipvxWEZlNKiJ1cjNhYtNMuE1tJp6WNxO2lc1EjrKZaHe9mThwo5n4cLOZiKprJv7caSZW1DcTWx81E48eNxOTnzYTS7RVxXUdVTFIT1Uk6qsKHUNVsclIVdw3VhW3h6mK4SNUxfGRqqLdBFXhN1FVfJykKuZNURXXbFRFf1tVEWenKjTsVcVaB1XRdb6qCF2gKn4tlOudquKOm6oYu1tVhB1QFb99VcUyf1VxM0BVDAtSFUnBqsIuUlVciFIVHWJURUKiqtA+Kn0fkzYzpM0sVbE+W1U45auKqwWqolehqhhTpirSylWFRaWqPA9V8bpKVcy6oSqu3FQVo+pVRWqDqjC7pyryH6uKbk9VRfgzVfHnuapw/KAq8j6qiu6fJe2Lqmj6KumaamKVtpqo0VETo/TURKq+mjAzVBPuRmritbGacOqkJoo6q4k+XdVETDc1od5DTazrqSa+jlMTiyaoCeVENTF4spo4NkVN6E9VEzts1cRzOzXxe6aaWDFbTdxyUhO629XEth1q4vFONWHuqyb2+amJt/5qYlagmrgaJG2HqImDoWqiKkFNDD2iJo4fVRMNZ9XEhEw1kZGlJlTL1cTaCjVRX6kmnto0F/a2zcVlu+Zix47m4vnO5mL6Ljm/3Fy8zGsuZhQ0F7WT1QU26iJjqrpo76QugpzVxW8XdbFxp7p46KYu7HarC8NodbE7Rl28jVUXGkp1sblKXTy9ri5GvlQXaa/UhfVrdZGorSEMdTXEHj0Ncb+ThpjaRUPkdtUQpoM0hMdgDfFhiIa4OVxDjB6pIdJHaYjWYzREtykaItpGQ2jZaohtdhrixTQNMdNBQxRPl7Jzpex8KbtAQ9is0BCXVmqI7qs1hL2vhij00xD9AjREQqD0GSx9hmiIf0M1REq6hrA+qyEOZGiI75kaYnm2hkgu0RCW1zSEd5mG+FauIZZVaog7Sg0x4bqGyLmhIbpWa4ioW9J/rfRfpyFm39UQpfUaYlCjlHuqISY91xDnX2iI0zoK0VpPIQL0FaLJQCHWGSnEA2OFqG6jELRTiMz2CjGot0Kc6KMQlv0UYtQ4hTgzXiHaTVSIkEkKoTpFITbYKMSTqQrhaKcQRdMUYoCDQkyZoxC5cxWi53yFOLRAIfQXKcRuV4V4t1ghFixViBvLFGLMCoXIWKkQHVcrRPgahVBfpxCpWxWixXaF8N+hEPd3K8S0vQpxxV0hPLwV4ouPQiz1VYg6P4WYEKAQ5wMVonuwQhwMUQjdMGkzWiFGx8qYDypEh0PS5mFpM0EhtiYqxMsjCjH7mEJUJCnEsBMKcSpZ7vukQgSlKsSfUwqx/rRCPE5XiOln5R4yFGJglkIcOK8QPy4oxOpLCnEvVyFs8xSiIF8h+l1RiMRChTApUgjPYhlXiUIsu6YQd8oUYnKFQlyqVIheVXLf1xXC8KZC7K1WiP9uKUTOXYXo1qAQsY0y3vvyHB7Lc34iz/mZQmQ/V4joVwqh+Vohdr5RiNdv5V4+KMTZj3IvnxUi8otCaHxTiO3fFeLVD4WY80shKn8rxMg/UkZFU7RT1RThapqiubqmcNLSFJXammK4rqZI15M8A00Raih5xppii4mkW2mK09aS3lJThLTSFGptJL2tpqjoKHmdJa+LlO8u6T01xeZemuJlb03xapi0O0LaHakprk/RFKOmaooMW03RcZqmiLTXFJrTNcVXN02xYremaNyjKUYclr7jNUX7RE3x+rimmJ+sKW6maApSNcW5U5qi62lNoVol7V/XFC9uaIpezzRF4nNNYfJSUyxFS9wRWsJmvJbwn6olVOy0xIZpWuK5vZZoDNQS04K1RFGIlvDO0RI/zmuJtRe1xNdrWmJVuZZ4UKElpiu1RGmVlhh2Q0uk39QSHW5piT/LtcXmldri1Sptsc9XW3zx0xarArTFo0BtMSNYW1SEaIvRYdri6wgdsXaUjng6WkeE2egIbVsdsddOR3xx1RGrluiIJ0t1RBtPHRG5X0foeuuIbwd0xHo/HfHMX0eUPNIRI57oiKynOuJPM12xWU1XvGmuK+a21BW3W+kKmza6YsIUXZFnoysG2OqKU3a64ku5rlhXqSueK3XFT2M9sclUT7w20xNdOuiJhI56wqqzpPXSE29764klffXE/X56os8MPZE8U0+0m60nUvz0RPsAPXEwUE8My9cTWQV6sj7oCb7qidxvemLQD6mjry9mG+qLm0b6YpS5vrhgoS/6W+mLZp30xc7O+uJTF33xwEZfONnqi2o7fWFjry9KHfTFGEd9cXGGvhgwS1+E7dUX+vv0hY+HvlDbry92eemLb976so7pi0cB+mJOkL6oDdYX9qH6oiJMXwyL1hfZMfqi70F98atCX2xX6ouPVfpi7Q198fKmvrC9qy+u1esLGvVF78f6IvWJvuj0TOqoG4h+CgNxStNAROkbCBNDAxFoZCA0TQzEslYG4klrAzG3rYFwnGIgbtgYCBtbA5G7y0AM3mMgsvYaCN12huJAe0Oh0dFQLPjbUNwbYCicBhmKmsGGYvpQQ9HdxlAcn2ooOtoZiroNhmLGJkNxc7OhOO0teQcMRbKvoVAcNBSecYai2WFDse2Iofhy1FBsSjIU9RmGYlaWobidbSgGlRiKrFJD0b/MUPSsNBQnlYaiy3VDkW5lJHq2MBInWxoJy0AjERVkJMxCjMSqC0bi9UUjsSLXSGT9MhJ/NRmJzD9G4s8CY7FnkbFocjUWH4KNxYZQY/FfmLF4k2MsdYzF24vGYnWusVj7Ts7fy+8HY/G/5ibig7qJ+J/CRGwyNBEfjeTXxER8MjURm81NxBcLE7F3qIloNtxEuI+Q388mwvOLiVD/ZiKW2ZiKl1NNxSo7U/FmmqnEKqYibqOpaL3ZVMRvMRVjAkxFUaCpGB9sKspCTMWr46ZidbKpeJdiKozyTUVYgakwLzQVKZWmokeVqTh93VT0vWkqMqtNxfVOZsKxi5mo7WomFvQyE096m8k7aya+DDIT24eYiZ9DzYTqSDOxf5SZ0BxjJi4EmYnhIWaiINRMrLtjJj7eNRNbGsyE9yMzof3ETAQ+NRM1PcyFUy9zcb+3uVjU11y4DTEXKsPMhddwc+Ew01zUzTIXLk7m4tpRc2GTZC5uHjcXs5LNRUOKufiRYS52Z5mL5ufMxZxP5uLhZ3Ox9Ku5ePPNXPS3txDnHSzESEcL8XGhhdjuaiH+LLYQISsshMUqC3FotYX44G4htnlYiCZPC/H3WQtxMcNCjM6yEFNzLMSt8xbC6aKFeJNnITYUWIgfVyxEQbWFmHjbQlTVWAjNIZYiYKilMBtuKWumpSgdbylsJ1qKJzaWYoWtpfjPzlJst7cUKtMthZejpdCfaSku77AU49wsRfkuS+Gwx1IE+Un9AEsRF2gpOgZbitQQS/FXmKW4FG4pxkZKuShLYR9jKboUWYr0YksxsNRSzFBaivtVlmLJDUvx9qal2HTLUvy6bSk8ay3FlKeW4tYzS+H8wlKU/ZI+mixF/R9LcVTPSvQwsBIZhlZiuLGVuGpiJaaYWYnb5lbCxdJKGA21EjHDrET7EVbizWQrscXGSvyeaiW87ayEvr2ViHKwEm0crUTyDCvxeqGV2ORqJX4tthL7l1qJhs1WYvFWqbfNSiwNtBLvgqzE1hAroRJmJQ6ES9uRViI2yko0VlnJmCX/ppXYdstK/LltJeYbWIuXhtZig7G1+GliLTzNrAV/W4vKAdZixiBrsdTWWryzsxY77K2F2nRrEeBoLSxnWouLJ63FuFPWoirNWujmWIvI89ai7UVrkXrJWgy4bP1/DZd3eBVVGsYFFAXpnTvn5My957v3RooUQZRFKf5CEUjDAEoRhQUSUJq6UhcFFJYqJgoCRhEjBKQsLRAMRIr0ACEgNSCsgrCRDioue/6YZ55nzrzv977vmZnvG7bmBViwP0DkYIBVBQFaHg6w80iAxKMBThQFGHDc8Z0OMOtMgLrFrlZFj+JKHqlVPPeueUyo7lGupkd6LQ9TxyO7rocX75GV4NE4ySM32aP9Sx6HUzym9fGo8apHZj+PvQM9egz2OJ/qcXqMx6BxHjfGe26e8Xh9pkfJLI/aWR5LvvFotMyj4WaPnFwPvvMoyPPotc3j53yPBvs8Nu531w96xF1za9c9et/0yKui6FRNUVRdobViWYziaV/xZbziyUTF5iTF3lGK7m8rLryjGPau4v5oxdSxigYTFTnvKeImKQ5PVvT7QHH1Q0ViuuJMhiL1U8WdeYoFixTRTMW6LxTNVivy1yi6rlUM3KC4uVHx3iZFxVxF23zFge8Vr+xQlNqjmLlXEdivyDqgeKrA4Q4p4o8oThYqBhUpbh9z2B8VlU4q1p91+HOKgvOK3hcUZS4p5lxWqCuK7KuKFiWK7b8pkq4rzt5QpN1S3LutmHJXUf13ReYfzs995/cvRYcHisKHNK+V1pSU0Yx7RPPYo5qMxzTPV9TsraTpUUXzn6qaEdU1D2poZtTSBOpoEmI0p40mLai5E9JMFk3ViCYzqmnwhGZzPU37BpqjDR1/I81vjTVjm2rKN9N80lwjLTRrntG0bqnZ9zft5ifNpec1b7XRlG6nmf2CRsdplrfXtOio2dVJk9xZc66L5s14zZ8JmmlJmprdNEte0jTtrsnroakwTDNvuCYyUrNulKbseE36BE1oouOe5rina+bM0MTM0qyYrWn5keaHuZqUdM2FDOfzU+dznqu1WHP+K82wr12dpZra2Zqs5ZomuZqtW7SbdzWpBZq7hzRTjmiqH9UsLtI0Pq4ZfMZlctZlcs6tlbi1a27tuuMpH0PtCjF8XTGGXutiuLI+htEbY9A1Dd/WMrSqY9hf19DbMzzuGxYEDfWtoWNrw49tDIPbGX5/wbC0o3H/lIbdnQ09uxouxxtGJxrKJRvmdzPEphhyuhs69TSceNmQ2svhehum9TUE+hmyXzM829+wZ4Dh5YGGXwcZxqQayg9x9d405A4zdB5hODnSMPQtp2uc0zXe0Pefhq1TDQn/MhRPNwyfaXhotmHOHENwrmHNx4a2GYYjnxj+kWUou9Qwb5khutywaYXTs9L5WGVIW2Nc/zFMX2fwNhhWbHQ1NhkObDb02WKYsNVQJd+Q+b3hp92GUXsNZfYb0g8YpMCw4ZAh7ojheKHLpMhw75ihySVD/mVD8hWHueowJYZHrjnMdcPGW4YOd1ztu4ZmFXx2VfRJqezzSxWfd6v5lK/hM7+mT/3aPlvq+MQHfM54PnN9HxvyWWt90hN8wkk+G5J9Or7kcyLFZ0gPh5nuMDMcZpZP8Wyf4R/5lPnY5+RnPkMX+jxY5PCLfeKW+Bz72md76yApbYNcahekR5cgv3YNMjYh6HpFkLLXgsy/HqTBzSA1M0NkfxHiucUhZHeInD0huu4Lcbw4xJDzIR66EGL9HyE63Q9x9q8Q7dtYTrW1jHjBMjneUifR8m2SpWZ/S/YAS+uBlrxhlm4jLJdHWpInWy5NsYz/0Lq5ztJqhqVwprvv3+681pK23pKRY6m/2bIt19L9O8uVPMt726ybcSwrtlva7rQc32UZuttSeq9l/j5LwwOWHQctPQ9Z168skwotgSLL6mOWsmcsC89ampyz/HDe0veC5cZFy7SfLeaSZd1ly4tXLOeuWt4usTx+zbr3xvL0TcuBW5b+dyzypyX3viXhf5afH1jGlRKqlhG+eVh4rqxQ+KgwuJzwv/JCRgWhfiVhW2Whe1XhajVhUg2hbi1hZW3h0RhhoRGaBoXdIeFVEW6HhelRwX9C2FBP6NpAuNBQGN1IqNJEyGoqtGomHG4uDGrh6jwjpLcU6rUS8p8TerQW/ttGmNxOCCCsjhPiOginOgojXxQe6yJ83lVoniDsSxReSxbudRNmpQjSQ8jtKSS9IozvI643Ctn9hDavC8f7C2/8XSgzSPhssNA4Tdg1ROjzhnDzTWHacKd5pJAzSoh/W7j4jjD2XZfNGJfNWOH58cLRCULaRKHU+8Knk4RGU4SdHwi9pgo3pglTpwsxM4X1s5zvOc73R873x853hvP9ifM9z3HMF4YscByLHMfnwpNfCDu+FHp/5TiWOB1ZglkqbFzmOJY7jhXCmJVCtdXC0jVOx1qhaJ3zssF5yXG5bxH65gm3tgoz8gW7Xdi0Q0jYJfzyg8thj8thn7Biv9DuoPBjgTD8sNu7QmHRUZfjMZfjcaH/CeGPk0JesZBy3u31T0Lxr8I7V4VKJcKS34TUW073Haf7rsvsL7fPD4RQqTCbS4dJfDjMqYphRlUOU65qmC+rhWlRI0xBzTCrEsN0SA5T3C1MmVfDLOgXpunrYU5PCPPWxDAV3g/T8VSYn06HGXM2zKLrYZrfDLtnNsyAO2EeeSpCZrMILZ6OsKtDhL6dItx7McKcLhHqxUdYMyzivrcRLo6MUHplhIWrIm6mjrDjRoQ+tyLcve0OHWWOiVIvGGVuNOp6bJSd9aI8mxrlSFqUoUOjdJ4f5eJnUSYsjLKjQix9K8Xye+VYDqtYhsTEUtaP5f9Vr7CR</mzArray>
    <intArray precision="32" compression="zlib" endian="little">eJy1HH9sVlf1AJptTAptBy7ItJvJKL+2is4YVuEB37vvfcmW9A+ECmUWQ9x0CVbsmCiLT2Uwt5l0pU7iYHy6zUwmiIrCXCUPbUpD3NbJEpchrMQ/JMiwNsVVTNRz3o9+9zvfvfe7rx+85KX3e+/ec8899/y+5xWALicH4xe1+W9Vu9minRWOrk/PVZorK/46+McyrsWEpw6/fmx3Z5x/yAX4hgD4maufT4WTqV2LsBYm8F5O2ivwrtHM0ZeBHs1svXI/G7xpri7p9yVsNyJevQr4juKZ3L6i6FsNP/K5iWb0rEcDcyLtSjTtNeBjGpdVVrtZu1/63a8ZH1agMfF4M5OBfoarjh7Dybg6pPm8hO5I/2A/tkewvdyN59+Kfy/jPd0FZ7KAcAXKznYBQxcE7F7uB7kd+WDPnjzM/6UP7cdEEfUl2KdLQOF7onx9xwUEfy72dd7Evq+KWC5lfBHH8Dp8divC2YVjLifyNNct5yMa94xbXGcq/5c1Mijph+DFBJ6sM/pi+gQ78d06AQun+rBwuQ9N3/YgGJZgcjy+gjTslvBQzT1RHTuA9FiL9LhDqGWRjxu4Bvp+TMFXfE7dvFntEvHmO0R/t8hDtC9jlvC5rUjeB+ddaNjmwZwPxPsJf3KL9NTRVafbnFz5XBqcwg0CnDdEJEfjV3eust7hz7sN8+l0ngq2ynYinYJWxG+xKMqDDoZOx1fjQ1Rqm9amsl+ot2CLG9vA9LnOvgwYaGfiV53+1o3h/ScJaPgB0vuURlfp4KAdD1AfB/2uuZ9qn0x42vhRxDvrcd6H3Op8WBUe9LcP4R50S+c3yUPKy00VaMjns8FremILr4WfzJ/reCkrLbP4mIp20Il6qlGUrjsrn6tonu6TLf2EG/PvMYV8Z+U1WQ5S36lSPxs7RT5km1tiY8rG6uRI1eZ8yf1V2feme8TQ30SjmRo/JguudNUxHUC812cYx3/T3Fn88LRtKx9c38t9R0vXEf5OQPsJ5H3yc2cp/EzVfFxHWegA5yaEv9+1s9cq2pA9O5j47pwfVDjqbF5W3cD7mHhtIn6JLp7n/MXh2PJQ1rVTDIKxDLShnR1AO/2iiP0JEwxbevE27Weda4fXj7HfjzAm24k4NXvQvsSD8C5Red9Svcd9VtWa9yW8FVrqF5MfXIu+ylGEd5/BXwgNcKcldLnEnsv8YpM3QF0ZXsF4c58Hww7Gcv9yy3nORufJ7QO4th8izO8gzS64RZ1iq58Y3OB+hPML5LdHFfrH9FtHvxHNXlfjj9vQhXIMczWyYop7ZH0mPzPZbE4Hk6ylNseR7i1X0Y/lz4cl2VPhqoKRdR6u+9ZZxBKSHxX0uHZjbJ6vl/KhKtxs8eJ9pHbwEsrcWYscbo1kI9PnJv+uhEdxjpMCCgHlXJK5tuKzeSLW1bbr4LjNc0v3nXJMurilxi2lnw39m0RkF+Djwj6/UIn+JtlA/Gg/bPY5yo19LuEP8pd1Opv7oJRjX2Cx3zK+qtixko+iwt/U5r5IN/tt8nu4z92vwVm3RrrqNDThNi2FrdsjWx7pZzinly427MuZf9vgwOya0yOinHEwU9jtYRoD0F/iu9fdOF6T11GJL7KeZ5j0SlY7yvFJZScrDHl+3bueXPkz3rZZC99nWzmYiAxmgWOCXw2srH10+2caey38tWr62/Id13PpZRuTcj+nGeV+pyFfusDNnqtK8dTFn9XQPisvcRtig7uqD8Gpd8t524QD/a5j/onKJqUwdXrRRj/Z4NRbpe6sRja471RvyEdzeDbyLbdbEfZevBdpeDq121l5ieMrn4NUsgGmPtXQ9VroH9kPW6mwj7b6ZbqA9sMi1jF8nixyJD839Uv2J6jBOOO3OPfj6Ne8Y4hFTfbZBp8cxi+nk9qUGsM8tvvYmJzT1Lrl+nOAwVtZIW+WPtfxhEkXVGv75TauaehGD2Y8g3fOA5jDzmtlXrPRB5wHunOl41CvhHcLaPhnnHuGswn/2uJrs1fpfDVx/VP7fA86cI1Og7Q2bjsqwZRtxKgGP8p9UK0V3UvZ/sv9KCYcdO3yIVl1jApmJZ0gt3VweyvQ2gQ363r6cub3TE6iuhWqp+JnGCYc1mpyNi7y580etL7gQcsyD4KTFnH4sMX60M9wNiQ674Crxw1tloPyQXFfVA+SXln9pInwE/ddiY8vuNCwyoPzIz6sWZ+H/lM+dK31iv2Q5sGqOG8U1VOlMJAPQ19AWCjm6cO52MZ1hQ7+3SGtbalbOj/+DT8kojuqzfpqAreG7e+yRK/XJmcJlPsl2u5yo9rH0ak+bP+VDy2P+QBPeHo9Q7wzWYqv0+dtiY8ykvxGe+TcSufEbjmt0kvmhaVuaT2iDHu1tH7KRfYgnd8QsG2RD6u3+xC+34eG40xfER2Gc+X6JKqRcUvknep+Ih8uvVqldlqrqVrDsSIMkkMH/YP2+z0Y+hTS7zZRXpfJ2xLM4Kc4z0sSHib/gJ8nZ7XPXD4MsALUvcESDxrI3m0S+r7/duNalQdYrR7GYoUjdK4i4toNE669mnc2a73oxucilcZyn2kry29PUF84pwTcPOjB115DWl0Ssd3iY23tBz+XIR5FfdD0igd99/jQ+j/cixMSv+tsI9cBqV+WXnIb/drBJg8Gd3kQNqIuP2hBEw6b+GqZNE6H1/GYp1q/5UU+dZT75Xldlb610dmNbrFuVfVenmfMAp6pRoDL5DoFf6vixPr4jHYI7cCcTh++tCkPD2/Iw31P+TD0XHFfA7QnAf6mvS/RFWjDhw6hTBWKfRt2Yr+9eC8SpWvsZTjSu6R+Nqo1eF3ar80s95nu34oE76OIz98Q580+7P+rD20P+lG97/hFtcAIM/gN9l8jwUL/Ppgt9aP109noXo2/QHORfVzO9HBzbrzOpXBAwAMP+/DhSXn4wtM+FDZLdhZtSWR7mE/mzGb+OsZWkf3rzZXoxAivaRpdslxAB+p4svPhHczm2OjeVL9r8gBUX+L0IQ03sDgT7SvVTFPtNHRq6EawH5NwT/Ey6dws9R/S+2Af0hhpEU5TxMN0Eb3vwnW8x87RyZd82ZDPoPaIBo+r5fdfMejeavIR8vPRCnRXtWfFesHqG5lq412TXcxKD3q+IEM8oeuj6lfN+ivho4trs/KTTRt1Y3CDKOftOrfUDya9gPqW9HkTxuLtR6QxNvQVOM8nzbmigOrayU7oakG5XavU52rFWOh3D6EP6Twrit9KmPqjnNA6g0+ISB8Za2QTXII/YMw6O7FRtrJCfsKwQUYs4voQbX3H9z0Y2+HFZ/AmGVfNI8M9HdvhwQaERT43r7PUrSX9PgBta4i+Qvh2claq6ivjh/5GcCbJGxCNbXgi63n11dLtNmNDRmPkiQ6UtS7Xi+2rJb7knwH6+oWTmu8GNTY0eM2NcroF3ENnlUIn8LHzSmEHOBfxsTZeUtEenxVoz/d5cP3PvWjuqI5Pt066Z2hiGJt9QNwoHuv4tAc1gQ9fP+rDTcvQXzzD+I1i7d8r/OZfx3I6/rw18RfbXH0OaU3CozR3l+S/pX3q3ZK9CTsxZnvOg7du8eHQu+jPoTyV0U7+VpPXA5A8TWc0cor0LsNRG4+jvv+vgOG3UD+c96BjMeLxdzavahzndV0/8r/RVwuuE9llLqs+57rIFq7O/qvm1fG6zTdaOtxMdRzV+jJZx9v6XLxtM0/BLeYTTXvD640nolcnqt+roZENvboyrstmHbbfiPVKvGHLSw7TQ7a+u8b+ZFqXDT358yzxi/yM53+r8Q9s+tvEvsTTVFdFdcArmW6T9zKF8RDGxY+jnb0XdW27xr6yMeS/RvmKuXZ+XPAs9nsvyVu2sfMA3Ti0nc6k5CyB1wbqaEJ2dF+pzRzHoTvOw5fYv/R91ljKVsbJ7qe5KLpMfijtmSnOpz4p7llxuZY63NRHJz8qW2ozH48N5DEUzyMvN4EHh+/x4cndPuyZ70NLo1dew7fMLfFhiTeCPua/XC+K/hOLi8vwpDxkciY8ntOn6zz6zXSeVu/D8EX01eu9op+XjpNrWWW/i9rz2H5Pt+Bfkq9UJlRxOPVFHJo+Euf+dz/pRd+KleTWa1guUx4v8/AilNFN8f9RoHOXyKZw/1LV5nFAmv/T6WGbGqxuxVpDNo/8jmST/G/6lmcDxhhzfRib5QN81ot9Dnnf0zbRdSS5j7H3HHdee8Z9ToJB9RIY0874iQf+C8gbo0jLdxV0l3lfxovLTQWbHEyL6yXGjngw/IgXfw/A44Vmw5rkfnfH/xMjwL/Rt9Mjmr66+qWJ2GldW0dn3Xjd/3XImsfU9ZHXPIvJA9lA0lVpvRHxAun+c6iDZiA9XxHQMsMHf2oexJo8fBTyMFbrF2GQjWhBmndg34tF2HTGEmzBPTmMtvmGJGa9BfugbMKjSX4tvVJ7ivNSbo2+AwlxbPAZ7Ps0yjT9noL3FwV0bPRgoNeH276ZhzcfycO2V30INxbPLpyV2O95vHtKc0QhriXE2Ln9iQSXToSLawvOJvM0uqXf1uxMdA6d938X+35ZRP+HhfJrIdWyPRXn2RrGcOxR1Fk35mHVYB46h/Ow+sE8bLzdj/NeUo4w+DzSow7lairiW5vkSagG407E4U6UAUjWgTqTapYOoWwUzuG7E25pbCbzxWguws05F+PnNIvofxfA++JvbdsR35bTHtz+Dx/OrMjD4v/48EfU/1Heq4/xCPk2k5NaCFanRPUVAfplUc0D6UvEeYj8NJK35/HZx5iemIk0mxKfZ0c1MwQ/rVNLz3BojoUeNPwFafI20vBeL86ptBlip1Tvqd41xzqsLL/xQXw2JcFDB1PVtvULVL54NXkC+/b/AYs2kOc=</intArray>
  </spectrum>

  <peaklist>
    <peak mz="209.096619" intensity="15763.720277" baseline="0.000000" sn="6354.809" fwhm="0.023723" />
    <peak mz="218.138786" intensity="1216250.615263" baseline="0.000000" sn="244838.726" fwhm="0.032535" />
    <peak mz="219.143903" intensity="193108.804860" baseline="0.000000" sn="36824.674" fwhm="0.030413" />
    <peak mz="227.105300" intensity="142971.549235" baseline="0.000000" sn="19232.862" fwhm="0.027003" />
    <peak mz="234.133227" intensity="12669.376374" baseline="0.000000" sn="1352.601" fwhm="0.031455" />
    <peak mz="244.130552" intensity="18647.621430" baseline="0.000000" sn="5588.098" fwhm="0.025660" />
    <peak mz="280.078295" intensity="25519.013798" baseline="0.000000" sn="-374.389" fwhm="0.040437" />
    <peak mz="290.083739" intensity="22258.558776" baseline="0.000000" sn="-252.760" fwhm="0.060530" />
    <peak mz="292.098123" intensity="41277.282476" baseline="0.000000" sn="-495.926" fwhm="0.043666" />
    <peak mz="297.100260" intensity="78632.836038" baseline="0.000000" sn="-1135.815" fwhm="0.035020" />
    <peak mz="298.094282" intensity="17818.365217" baseline="0.000000" sn="-268.156" fwhm="0.043630" />
    <peak mz="299.099748" intensity="21380.955424" baseline="0.000000" sn="-336.003" fwhm="0.032572" />
    <peak mz="320.105082" intensity="22979.201166" baseline="0.000000" sn="-4754.321" fwhm="0.035336" />
    <peak mz="323.083810" intensity="17032.195955" baseline="0.000000" sn="4859.444" fwhm="0.044009" />
    <peak mz="336.181040" intensity="26680.651121" baseline="0.000000" sn="664.230" fwhm="0.037177" />
    <peak mz="359.188800" intensity="16681.685047" baseline="0.000000" sn="86.679" fwhm="0.040345" />
    <peak mz="392.142068" intensity="74086.967113" baseline="0.000000" sn="171.398" fwhm="0.044005" />
    <peak mz="405.154825" intensity="82741.189162" baseline="0.000000" sn="168.172" fwhm="0.041405" />
    <peak mz="410.152847" intensity="903726.517841" baseline="0.000000" sn="1754.970" fwhm="0.040449" />
    <peak mz="411.159535" intensity="336276.458242" baseline="0.000000" sn="647.214" fwhm="0.047493" />
    <peak mz="412.153149" intensity="269923.614106" baseline="0.000000" sn="514.986" fwhm="0.045207" />
    <peak mz="428.162796" intensity="106073.375975" baseline="0.000000" sn="177.484" fwhm="0.047459" />
    <peak mz="429.175723" intensity="198097.097034" baseline="0.000000" sn="328.900" fwhm="0.045560" />
    <peak mz="438.146215" intensity="948086.643165" baseline="0.000000" sn="1473.345" fwhm="0.048751" />
    <peak mz="439.148232" intensity="465822.522357" baseline="0.000000" sn="718.758" fwhm="0.042671" />
    <peak mz="440.144745" intensity="497693.545651" baseline="0.000000" sn="762.550" fwhm="0.045897" />
    <peak mz="507.185223" intensity="43250.557446" baseline="0.000000" sn="107.382" fwhm="0.041860" />
    <peak mz="523.200796" intensity="72524.848992" baseline="0.000000" sn="173.532" fwhm="0.050919" />
    <peak mz="524.201293" intensity="38203.727899" baseline="0.000000" sn="91.205" fwhm="0.054930" />
    <peak mz="537.236806" intensity="49058.968021" baseline="0.000000" sn="113.768" fwhm="0.052120" />
    <peak mz="538.237353" intensity="28682.452285" baseline="0.000000" sn="66.369" fwhm="0.050902" />
    <peak mz="539.230757" intensity="27603.440977" baseline="0.000000" sn="63.734" fwhm="0.057702" />
    <peak mz="541.208440" intensity="86649.110379" baseline="0.000000" sn="199.203" fwhm="0.053930" />
    <peak mz="542.226681" intensity="360882.086404" baseline="0.000000" sn="827.819" fwhm="0.055751" />
    <peak mz="543.228660" intensity="148894.427222" baseline="0.000000" sn="340.804" fwhm="0.061334" />
    <peak mz="544.226719" intensity="115765.173692" baseline="0.000000" sn="264.403" fwhm="0.056705" />
  </peaklist>

  <sequences>

    <sequence index="0">
      <title>Cryptophycin-1</title>
      <accession></accession>
      <seq type="custom" cyclic="1">Epoxy-HMP-octenOOH | D-Cl-OMe-Tyr | Me-bAla | L-Leu-COOH</seq>
      <monomers>
        <monomer abbr="Epoxy-HMP-octenOOH" formula="C15H16O3" />
        <monomer abbr="D-Cl-OMe-Tyr" formula="C10H10ClNO2" />
        <monomer abbr="Me-bAla" formula="C4H7NO" />
        <monomer abbr="L-Leu-COOH" formula="C6H10O2" />
      </monomers>
      <matches>
        <match peakMZ="218.138786" peakIntensity="1216250.615263" peakBaseline="0.000000" charge="1" calcMZ="218.138685" formula="C10H19NO4" sequenceRange="1-2" fragmentSerie="b" fragmentIndex="2">b2 +H2O [2|3][1-2]</match>
        <match peakMZ="227.105300" peakIntensity="142971.549235" peakBaseline="0.000000" charge="1" calcMZ="227.106656" formula="C15H14O2" sequenceRange="1-1" fragmentSerie="c" fragmentIndex="1">c1 -H2O -NH3 [4|1][1-1]</match>
        <match peakMZ="234.133227" peakIntensity="12669.376374" peakBaseline="0.000000" charge="1" calcMZ="234.136279" formula="C13H17N2O2" sequenceRange="1-2" fragmentSerie="a" fragmentIndex="2">a2 -Cl [1|2][1-2]</match>
        <match peakMZ="244.130552" peakIntensity="18647.621430" peakBaseline="0.000000" charge="1" calcMZ="244.133205" formula="C15H17NO2" sequenceRange="1-1" fragmentSerie="c" fragmentIndex="1">c1 -H2O [4|1][1-1]</match>
        <match peakMZ="280.078295" peakIntensity="25519.013798" peakBaseline="0.000000" charge="1" calcMZ="280.073497" formula="C14ClH14NO3" sequenceRange="1-2" fragmentSerie="b" fragmentIndex="2">b2 -NH3 [1|2][1-2]</match>
        <match peakMZ="297.100260" peakIntensity="78632.836038" peakBaseline="0.000000" charge="1" calcMZ="297.100047" formula="C14ClH17N2O3" sequenceRange="1-2" fragmentSerie="b" fragmentIndex="2">b2 [1|2][1-2]</match>
        <match peakMZ="320.105082" peakIntensity="22979.201166" peakBaseline="0.000000" charge="1" calcMZ="320.104798" formula="C17ClH18NO3" sequenceRange="1-2" fragmentSerie="b" fragmentIndex="2">b2 -C8H6O -H2O [4|1][1-2]</match>
        <match peakMZ="359.188800" peakIntensity="16681.685047" peakBaseline="0.000000" charge="1" calcMZ="359.185300" formula="C21H26O5" sequenceRange="1-2" fragmentSerie="b" fragmentIndex="2">b2 [3|4][1-2]</match>
        <match peakMZ="405.154825" peakIntensity="82741.189162" peakBaseline="0.000000" charge="1" calcMZ="405.157561" formula="C21ClH25N2O4" sequenceRange="1-3" fragmentSerie="b" fragmentIndex="3">b3 -C8H6O -H2O [4|1][1-3]</match>
        <match peakMZ="410.152847" peakIntensity="903726.517841" peakBaseline="0.000000" charge="1" calcMZ="410.151748" formula="C24ClH24NO3" sequenceRange="1-2" fragmentSerie="a" fragmentIndex="2">a2 -H2O [4|1][1-2]</match>
        <match peakMZ="411.159535" peakIntensity="336276.458242" peakBaseline="0.000000" charge="1" calcMZ="411.168126" formula="C20ClH27N2O5" sequenceRange="1-3" fragmentSerie="b" fragmentIndex="3">b3 [1|2][1-3]</match>
        <match peakMZ="412.153149" peakIntensity="269923.614106" peakBaseline="0.000000" charge="1" calcMZ="412.152142" formula="C20ClH26NO6" sequenceRange="1-3" fragmentSerie="b" fragmentIndex="3">b3 +H2O -NH3 [1|2][1-3]</match>
        <match peakMZ="428.162796" peakIntensity="106073.375975" peakBaseline="0.000000" charge="1" calcMZ="428.162312" formula="C24ClH26NO4" sequenceRange="1-2" fragmentSerie="a" fragmentIndex="2">a2 [4|1][1-2]</match>
        <match peakMZ="429.175723" peakIntensity="198097.097034" peakBaseline="0.000000" charge="1" calcMZ="429.178691" formula="C20ClH29N2O6" sequenceRange="1-3" fragmentSerie="b" fragmentIndex="3">b3 +H2O [1|2][1-3]</match>
        <match peakMZ="438.146215" peakIntensity="948086.643165" peakBaseline="0.000000" charge="1" calcMZ="438.146662" formula="C25ClH24NO4" sequenceRange="1-2" fragmentSerie="b" fragmentIndex="2">b2 -H2O [4|1][1-2]</match>
        <match peakMZ="439.148232" peakIntensity="465822.522357" peakBaseline="0.000000" charge="1" calcMZ="439.163041" formula="C21ClH27N2O6" sequenceRange="1-3" fragmentSerie="b" fragmentIndex="3">b3 +CO [1|2][1-3]</match>
        <match peakMZ="507.185223" peakIntensity="43250.557446" peakBaseline="0.000000" charge="1" calcMZ="507.193278" formula="C30ClH31O5" sequenceRange="1-3" fragmentSerie="a" fragmentIndex="3">a3 -H2O -NH3 [3|4][1-3]</match>
        <match peakMZ="523.200796" peakIntensity="72524.848992" peakBaseline="0.000000" charge="1" calcMZ="523.199426" formula="C29ClH31N2O5" sequenceRange="1-3" fragmentSerie="b" fragmentIndex="3">b3 -H2O [4|1][1-3]</match>
        <match peakMZ="537.236806" peakIntensity="49058.968021" peakBaseline="0.000000" charge="1" calcMZ="537.236206" formula="C27ClH37N2O7" sequenceRange="1-4" fragmentSerie="M">M -C8H6O [4|1][1-4]</match>
        <match peakMZ="541.208440" peakIntensity="86649.110379" peakBaseline="0.000000" charge="1" calcMZ="541.209991" formula="C29ClH33N2O6" sequenceRange="1-3" fragmentSerie="b" fragmentIndex="3">b3 [4|1][1-3]</match>
        <match peakMZ="542.226681" peakIntensity="360882.086404" peakBaseline="0.000000" charge="1" calcMZ="542.230392" formula="C30ClH36NO6" sequenceRange="1-3" fragmentSerie="a" fragmentIndex="3">a3 [3|4][1-3]</match>
      </matches>
    </sequence>

  </sequences>

</mSD>
