# Supplementary material for: mMass as a Software Tool for the Annotation of Cyclic Peptide Tandem Mass Spectra
Source: PLoS One. 2012 Sep 13;7(9):e44913. doi: 10.1371/journal.pone.0044913 (PMC3441486; doi:10.1371/journal.pone.0044913)
Supplement: Data S1 — Raw and processed tandem MS data. (ZIP) [file pone.0044913.s002.zip › Microcystin LF.msd]

<?xml version="1.0" encoding="utf-8" ?>
<mSD version="2.2">

  <description>
    <title>Microcystin LF</title>
    <date value="Tue Sep 27 13:46:50 2011" />
    <operator value="Timo Niedermeyer" />
    <contact value="timo.niedermeyer@cyano-biotech.com" />
    <institution value="Cyano Biotech GmbH" />
    <instrument value="Shimadzu LCMS-IT-TOF ESI IT-TOF" />
    <notes>This document represents CID spectrum of cycic peptide microcystin LF. Try to generate different fragments and match them to the peak list within 0.015 Da tolerance.</notes>
  </description>

  <spectrum points="2367" scanNumber="0" msLevel="2" retentionTime="1055.9" precursorMZ="986.53" polarity="1">
    <mzArray precision="32" compression="zlib" endian="little">eJwNV3dck1cXVhEJEkbYYa9AFFAQFRWw4nlUQJAECYIQRVBooSQaS4K21lE/q7Z1MMNe4qoibgRxodKKiz1kioCrxomjFr73j/ze3Huf57nnnHvPvefars+iJbIskvyQRduKlHSsRElNh5T0olNJRt1Kmt+rpIvcbOo3z6bJVtmU65BDfznm0Ag/h/o5uaRvmEvfGOeSjksueU/Lpe/ccmn9pDwqYuVRw+Q8kk7Jo0LnPHrgmkcc43zyNc2nZLN8KjlbQB3nC0i7soD8jYpom0kRM08RvTIvIp5VEXVnFJGBsoiW5RTRzrwi6gstJrMVxSSKKKZvO4uppKuYunqK6bekErolLaEJshIKKyuh9CMldP9YCe39ppTqfEtJHaXknX6ItmQeomrlIfo35xB16ZaRhX4ZiQ3LKNe4jPq/KyO778soVlJGrtllJMkto1P5ZcTacpj8th6m37cfprFjR4hOHKFfy4/Q/YojxMk6TuHZx6kk9zi1XPuTrGv/pIRbf1Jl3Z90w+gE6ZmeoEizE3TU4gS9szpBm7aeoJvbT5D+zhPUc/AEuaSfIHkm06dk+nJPkI7RSYoyOUnHuSdp18GT1JR2kmwzT5JUeZKu5ZwknfyTxPl4klZ9Pkmn/j1Jm/TKqU6/nEyNyinOpJyJXTmpW5RTzv5yenqwnOaml9PezHJ6pCynKbnltDnoFNUHnyKLkFNUpV9BWkYVtNqkgiq4FQyvgsKsKui4TQX9a1dBAl4F7c+uoCe5FTSnoIL2FFVQT0kFtaWdIefMM/SL8gztyzhLg1lnySfnLGXknaXXBWdJfvQcNRw/R/yT56heeZ4cc8/T9vzzFG90kW6ZXCRHs4u00+IiDVhdpC/rLlLktxepKuEiFV+4SGOVF2lN9UX6bFJJK8wq6ZJFJZlZV1LNwkqyWlRJW5ZUkkhZSRdyKsk0v5Ke1VVSwJ1KOnG3kootL5GazSVaa3eJOPcvkezhJWprvERzWy5RTtslch9XRakTqujjxCo6ZVRFBqZVzB6soh8WVVH7kiryCaiiFelVVJ1ZRTbZVeRZWUV5VVU0vqaKls2opjMzq8nEs5pmSaopZ301TdhYTXHJ1TQltZpS06tpJLOaIrOrqTa3mvgF1RR+uppqzlYT70I17amspjdV1WTztpp2v6+mlyPVFMq5TDUGl8nW+DLtMb1Mr8wuU5jlZbpifZn63WvIf2YNnZ5dQ+LAGrq1rIbchDX0y/oaeiGroeXJNdSyv4YWpNbQ0fQa0suqoZ+ya5i1qqHAghoK5V6ha+ZXiG91hdJsrtC0giuUU3SF1Euv0G/JV+mz4iqt3XyVvppco0Sza9RqcY12xNyg92tvUFz8Dfo74wZ5KW/QsZwbZJ5/g/4ovEFjxTfoSMUN4p69Qb+dv0HdhrUUbFJL17m1NMOilg5Z1ZKxbS2z32rpq7KWNuTW0kB+LZ02ucWs+S3KtbhFeta3yCrjFqVn3SLNnFu0Pe8WjRTcoqihW9Tw9BYFvLhF0Rm3qT3rNglzbtPtvNs0v/A2XTWqI0/TOqowqyO+ZR0VW9cR166ODjrU0WSnOjL6sY72bamjSdvq6Hx+HU0rqqPDJXV04W4duT+oo+MNdWTD+ouyJ/9FRtp/0fPIvylu1d/0OPpvOr/oDrn73aGKgDtkrF9PGYb1ZGhST2ncevrqV08/Lq2nL0H1FJdZT4PKelqbW8/4VU8xRfX0pKSeeu7Uk/hePfU+qGf8YNpPmfYL5vuW+X6op66P9bTa9C71m92laMu79Nj6Lq2xu0vDC+9S3KK79GzJXbqedY+Qc4/x9x75Fd6jVWb3acDiPsVZ36cxt/u0w+M+TZx9nyY03qfdzfdpctt92nPwAemkP6D0zAdUmPuAeAUP6HjRA7JOe0hHMx7SNOVDsoluoGMxDTRjXQMl2zbReIcm+sOxiUbTmph1aiLj7CaymNhMRyc100zNZnpn1ExbTZuJbd5MuZbN5GTTTHrKZsrLaSbn/Gaaa9TC5HALhZq1MPa1kNS6hcZsW+i8pIV8N7TQw40tVJzVQm45LXQ1r4WCC1uop7iFPMxaqdailUKsW2nQtpUcrrbRxetttPhmG73NbmfO9nYyKWynk8XttOBQO3WadVCSZQeTzx0Umt1Bw7kdtKWgg6SsTlLX6qRc7U56IOmibzd00fgfumgsvJuUkd00a1U3ndvfTcLUbnqe3k27srrpcl43RRR204fibtp3qJuecnuY86eHbK17qMa2h1Y69FDM/h4aO9hDuek91MTuJaluL+nq95KfSS+D72XwvQy+l67b9pLYoZc+O/aSvW8vXaNeilrcS9uyeskip5eZq5eZq5c+FfdS2X+95Duuj/on9NF29T46Z91HoXZ99N6hj5Z69tGLuX30m3cffcrpI2V+H3kW9VFbSR+pUz+VLeon+PWTZng/HVvZT4HifrJ5/Zhq3z6muA+PqTdugHZ8N0C87wfoSuUAra0eII0rA5Ri94SseE/outMTmp73hBoLnlBK8RP6aDlI+TaDRPaDdG3zIMVtGSTtbYOkyhqkzJxB8s4fpMeFg/R7ySBtUw3SlLeD9PD9IOlOHqLz7CFarTtEY9whKrMYomDrIfpgO0SFDkO0yGmIXk0ZogyXIZo/fYgG3Ydo38wh6s0coj3ZQzQjb4i6CoZoR/EQuRwaopbDQ/TTsSHKmjRMvprD9FxrmDy5w9RnPkx7rYZppu0wddsPk9uUYep0Hqad04bJ1X2Y2jyG6ULuMK0uGCbN4mE6WzpMUYeHKWL+U5rk+5RO0VNiOTyj847PKGbKMxrb84rO/P6K4va/ol+yXtHsnFf0PO8VFRe+otCSV6RR9oqk7a/I7tEr6uh+Rf8aqKjcWEXruCoytVDRAysV7bBV0VwHFb10VFHpFBWFuajI2VNF/XNVlOGtoqXfqGjCQhWdh4q+X6IimwAVtQaqaG+wihaEqOhjqIqOr1DRmpUqMhSrSHu9implKlIkq8g1RUVPNqtIuUVFy7apSP0XFVX+T0XxuSqyKlBRQ5GKdpeq6JvDKvpwVEXLm1VMzqvoeoeKut+rKO2jigK+qGj8fwxvTEWSCa+Jp/6a9lm+Jti8Zu7v13SG95rKV72mdWtek/na12SX/5raC1/T/pLXtLjsNY07+pomzXlDNfPekMLnDR048oaWHH9D40++IQ2TD3ST+4G2W3yguPwP5FT0gTnrPtDj4BEqDBmhaNEIme4coY5dI5S9Z4Ra80Yoq3CEVpSM0GObj1Ri/5FiHT+STtlHajzykVKPf6SFBZ9pUvFnulP6mSLbP5P1o8800P2ZqVO+0In0L7Qx6wuzTl9oNO8LXS/8QrtLvlBg2RcyOPqF5hr+S+NM/mVs+peWH/pKZke+0uCxr4RP/5Huv/9Rx3//0YjxKHMXjdI+i1EKtx4le7tR+sdhlJatHyXuxlEaSB4lj5xRRn+U/iocpYySUYouG6WpR0fp7N+j9PPdUVr6YJSMG0epr3mUyttGKaVzlBZ2j5Ln51Ga+HWUHoyOUq3ZGB20HKNImzGaYj9G73hjdJ0/RsKAMTIPGqNnwWOMr2OkVzxG3aVjdPTwGCXojUcTZzy8DMajJng8eMLx2BcyHiPLx4MVPAEywQR0CydgfPMEfN8yAW2tE9DlrIbFrmo4M00N72aoQTxTDX/PUsONP9Qwbb8acg6oYVKqGjakqaE7XQ1LMhlcgxpWN6mhvlkNC/dPxKkDE2GROhG70yZC8mAiHj2cCP/Gidipr443BuqINlLH5YPqcE5ThzJdHaoX6hD/o467r9TRoKeBBfoaOG2gATsjDWQKNaCxXAObQjXwXKSBcxUa4J3RQMZZDTy7qIHISxq4W6WBsfsakD7UQF+DBkKaNFDbrIFZrRrI02JBR5uFbTosvNFlIZbDQqs+C4sNWbhkxPRZMH1WLLRYM322LGg7MVg+C6+nsLBkGguV01mY6s5w5jJtL4bjzYLzfBbyv2F0fRnsQhbeEQvrFrHQtpiFAD8WOMtY+CWYhfcCFuJCWGhfzsJSEQs9SSwIpCzUrmdhloyFjAMsaKSysCmNhZfpLCRUsNB9msGcZcYvsHDkIgtml1jYr6MJNT1NJHM08VRfE1GGmngQrAkSauJCiCamhGpCe6cmtv9PEx92aeK73Zp4aTCZifNktBpPxkv7yYjhMf8dJ+OGUAtzlmvhVKgWCg9owTBVC7+laUEtQwt7H2hh7KEWFI1aeNWkhdgWLXS2aiGkXQsjQ1r4/qkWBp5poWtMC8vHs3FnAhufddlYz2EzdrGx2pCNZiM2Ak3Y2GfLhro9Gz85sLHXk43xc9nYPI+N+75sLCI2LoONccFsKARsqIRsxC1nozuUjbAwNu6tYCMnmg1ODBu7Y5nxeDbiv2OjJ4HhrWfDQ8bGnxvZ+GM/GxMPsrEllY33aWwkZrDxJJONKCUbTdlszCtg42whG1OL2ZjykI2SBja4TWykNrOh2crYo6mNN5O1kcDWRpOeNgL1tXHLQBvzjbThtlUbx7Zpw3aHNs41aMOlSRtlzdqwDtaBUqADgxAdzGjQwclGHTg166CkRQejE3WRMkkX7zV0sVJXF616uhDq6+KegS6WGOmiNF8X1oW6yC3SRd59XZg+1EV6gy6iG/TQ06iHqGY9dLTo4UcdDhNXDhQcDj7ocyAz5OC1EQcSEw7+XMTBlCUcHPHjwDGAA7sgDoqWcWAp4CBXyIHZcg6UoRwYh3GQvoIDuZSD9+sZDRkHjfs4EBzg4P5BDoLSOKhP5yAgk4MNHzl484nR/8KBt1Af1SH68ArVR5VIH05p+jiSrg/HTH0cztIHL5v55uij94ABolMN0J9mgJgMAwxkGmCt0gBpzQYwbDVARpsB5B6G+DjTEJtnG8JquSEKQw1hG8b8HzFEyUdD8D4bYtjcCAmWRvjHygirREboDzPCunAj8JKNcFRuBJcUI1xPMsYiqTH+Xm+MxoWmWAlT9C8yBTfEFMXLTcEXmaI5zRSRGaaMHaYwaDZFfospHNpMsfkPLtT2c/HHAS6z17lwq+Xi0k0uFt7mMhguHNu4ONXOxfivXPz2H4MZ4+JfXTPs5JhB28AMj6+ZIemGGT7VmsGOb46TU8wxx9kcncstEC+ywLswC2wLtwB7pQWyIi2wvMEC/Y0WkDRb4EuLBXa1WcCowwLFnRZ4rmcJhb4l1A0tcdDIEn8ILGEeYokjyy0xS2SJpmRLrFFY4p8USzSLrBCzwgpvw60wUWiN9BBrOIRao6HRGtHN1njbYo0dbdZINbSBvbENzpnYYDHXBq1mNogNs8G7FTbYGWGD+AM2+HTQhslxGwgbbfC4yQbJLTbQaLNBh5EtvjexxaipLdybbXGzxRYr2mzxvN0WWzptYWRuh+MWdvCxskPsQTuMpNrht3Q7/PHQDraNdjjXZId4C3t8tbRHqrU9vttoj9Ef7JEut4d+mj2zb+zhk2mP9of2SGq0h1qzPbJb7DGtzR6n++yx6LE9ugbssUDPAc0cByQaOGC8kQOyjB3gYuoA/hoHXI1xgGitA6RlDlA/4oD8ow74pckBZi0OON3qAL92B/R0OCDqhQPevnTAnlcOOODCA38aD9em83AjhIeVoTy8FfGwewUPNhE8VK7kYVkUD1rpPJRm8OCVxUOTkofEHB7m3eGhsZ6HhHs83GniIaaFhy+tPKS181D+jofFH3joGeFB8YmHDANHuBo54paxI1abOuIj1xETRY4oCHPE7HBHPIhg+hMd8fl7RxyUOKKswRHzmxzR3uwIWasjtNodUdrhCJ9HjvB64YiWl46QvHLEJFMnlHCd4GXuBEWYE/TCnXA8wgkU6YS9mU7gKZ1wNdsJK3OdoKnPxyEDPr4x4qPDmI8fTPmYF8BHy1I+1gfxwQ7m44iAj4UhfHQv52OTiA/DFXycCucjYCUfZqv5uBDNhzCGj5exfOxZx4dDPB9LfuXj8W4+tuxl+g/w8WsqH3bpfNRk8BGRxcd7JR9tjcx8zXzotvLxZxvD6eBjoJOP68N8rHrGx5fnfEzRmoKb7ClYozMF3qyp6NCcCrnWVPyp4Qx/TWc8neyMgnXO8Il3xqNvnbGk0RlDTc7Y1eLM5K8zbrY7I7bTGfM+O6PzizN+/OqM2QYuaDF0QbKxC4xMXXCe64JQcxc027pgo70LDHguEC50wRtywcFFLnAPdUGDyAUbVrhAmeaCuRku6Mh0wSalCxIbXMBucsGJZhcEtrrgVZsL9nW4YNojF7x94oL0IRfMfOqCu0auTK64QofrinIzVwgsXPHa0pWpoVxhGOKKC8tdESZyxacwV+SEu8J7pSu6Il2xReyK0nWuWBTviuFvGf4Ghi9j+D+44p90V+zPdIW70pW5r1zxQ64rjPJd4XbRFQ2VrthY5YoZrcxYmyuSO1xh8sgVO0ymwZ47DXVm01CmnIYlOdPwPHcaQpZPx4fQ6cgOmw7v8Ol4njgd+5Kmw106HTPap6O1Yzp+fDQdC0zdMMB1w25zNxRHumGx2A0vVrmhNdMNPyrdYJPjhg/fuyNP4g7f9e4w2+qOq9vcEbfDHacPuyP8qDvGjrkjt8EdC5vc8bTZHftb3TG73R1/GsyA0GgGPhnPQKHpDCwxm4EIWw9MsPfAcQcPuP3sgfatHti+3YM5xzzwY7MH7Fs9cK/Ng/HPA1aPPPBXlwf+4cxElsFMZk/PxDPjmUg1nQlvs5kYNJ+JSytmIjZiJrQjZ+LXkNmYETobPaLZ2LtiNmZFzMbAytnYFzUb81bNxpW02UjImA2TrNmoVc7GfyJPHF/hifAIT6hHeuJMlCdY6Z44n+GJmCxPcLI9cTXHE5taPOHU5omWdk/s6PRk7rU5MMiZg+u5c3CodQ6Wt8/BhM45KDSeC4HpXIxx50KeOA9OSfPQJpmHD+u8cCTeC+HfeeFSmhdTl3jBKssLZ+u9sO6eF0weeKGvxQupbV5AhxdGOr1wvMsLUT1e0OljMOreMNHwRj3LGycNvRFt7A19U2/c5HojxdwbUy298c8ibxQu8cZyf2/EpXrDNN0bdzO8QWPe+DjOB39O8MFXjg9OGfgg1sgHJiY+qDf1wVYzH8xz9cGraT4ocfPBJj8fuAb4oH+pD9aF+oAb5sPUXz7YEeEDpwwfdGb6YJ/SBz+bzoeH2Xw8M5+Px5iPrMXzEeQ3H1+75uN0z3zE983HZuMFmGG6AM+5C3DIaQEipyyAvvMCJEYsgF3kAnRGLUDqqgUIzPaFeq4vruT5Ql7gi+lFvnhe7Iu6Tl9s7fLFnB5fRI34wuiTL+5/9sXRgwsRk7YQ5hkLsYtDWGhA+GpIuGBM2GBKqPUmbJlPmLuA0MQ8Rfe/JSx9z7SNgA/GwGlTIMkMmGIBWK8AHoUDWSuBzAwgNAvQywbu5gCDJ4HiU8Cq02D2IfC/HsC3D5gevgj/RCzC8chFuPjTImz8eRHcty2Cz64l+PrrEtTsWYJL4/yweYIf5k70w91QP/we5oegcD/orPTDg0g/7Bf7IXi1H/TW+KEhxg+8VD8MpvnhcIYf4rP8wM/2w7McPxzP80NigR9civzwT7Efykv9IDvhB49yP7w/5Qfc8YP6XT/cvsfotzP6nYz+I0a/2w8hvX4w6PdD2JAfTJ76oeOZH7y5/hg188dVC3/84eKPoGn+0HPzh/JHf0Ru8YfFVn9UZvkjJdsfXrkMNs8fvi3+UGvzx+12f+zu9MfSLn/o9PjjQa8/+rgBKDEPwDrLADhZBzB1WAAOLQlAnH8AtqwIwDcRAVCLDMAr+VKcSVkK+ealUNYsRdTVpbC5vhRPbizF0ZtLkXR7Ka6ZBGIXNxAB5oHQsQxEs1UglDaBzDkdyORyIP5dGYirUYHY+YbBvAuE3gembRyEnaZBCDALQmR4EOxXBuFZZBBOiYPww+ogzFcGQT0nCPW5QUjLD0JEYRBOHAqC7HAQ5h4NwtT2ILztCMKlR0HY2h2EJb1BYPcH4XnEMpyKXAaFeBnmr16GHfnLEFC4DJziZcg0DobYNBiOZsHYFR6MoJXBMIkKxlyuABPMBai3ECDdSgCxjYCpTAVMTAQ4vkSAPREChEQKYC4WYGiVANWpAuxMFyA4k8EpBRjIFuBErgDJ+QIsKBRAs1iAxhIBDtcIsOGqAPOuC2DVJGDOWAFT6wjwU7sAizoF0OsSoKNbgEO9AiT1CzBnQIDMpwJEPxdg6ksBPvwjwBUVM/8bZv53Alh+EGB4hNH4JMCPXwRY/FUA3VEBOscEKB0vhERNiLnqQkzQEOIuS4isyUJEs4Vw1hFiRFeI6xwh9hoIEWokhLWJEE9NhThrJsTPFkIssRJC30aILlshprsJ8cVdiFseQuybJUSEpxD2c4XwDBFiXKgQd0RCZKxgtCMY7UghPkQJcW2VECZKIfqzhUwshFDkMzqnGZ0zQtw8x9jUI8S9XiGU/UKsHWDGBoWYxQ3BOPMQ3LUIQZZVCP54G4KV70PgOBKCF52hqOoKxe6eUCyZJIIRS4QBTRHOaomwXVuEYF0RrDgivNQXocpQhL3GIoSbisA3E2HEXISbliKkW4sQYyuCu70IiVNF8HIRQXOaCG3TRTjsLgJTrEPfU4THc0SomCfCVm8RguaLYLlAhBe+IlwiEfYsEuFDAKMXKELqMkZPIIJbiIiJgwgPRCLkrxAhKYLRjhRBSyxCxyoRjkaLII9h7EwUQZgkgrVUBNV6EaLkIkxNEeHLJhHu/ChC/FYRPLeLoP6LCC07RTi0S4RT+xk7DjJ2pDF2ZDD+ZTL+KRn/ckRYmcf4VyDCx0IR6opFaD4uQskJEWTlIvhWMNzzIvx8UYRll5h5borw6ZYIf9Uxuo0ipr5j/G0VwaCdiWMHE8dHjH3dIgh6RbDpF2H0hQh3/xEhT8XguGEwNA/DgEUYzlqFMTV2GGxWhUG1OgxX14Rhf2wYXLrCMdYdjsbecJT1h8PVLALjLCLQZBmBw9YRSLGNYGrnCGiujEB3ZAQqxBH4ZXUErCLEGFkpxv0oMQ6vEuOnaDFCY8RwWSuGNEWMJZvFsP5JjI9bxPBKFcMgXYwXGWLkZouxMVeMpfli2BaK8blIjIYSMY4eEsPtuBisE2L0nRRDVSlGXZUYRZfFsOlkdB6J8aBbjCO9YmztFzP7LBoym2gE2kXjWG00dt6Kxuq6aNwujEFpcQy2lcbAKSoW6qti8WR1LK6viUVhbCz8SteCX7YWGkfWQmtsLZ6PW4c7E9Zhl9E6xJmsY95s61Dqvg7bPdYhZtY6tD+KQ1V3HPJ647ClPw6rB+Lw18s4HHsVh99ex6HRPB5nLeORYR0PhW08IuzjMY8XDwuneGStjsfmNfGIio2Hz7p4dN+Nx5X78Sh5GA/W2W/x8ty3eHDhW8T//h0C930H9wPf4SfTBKwxS8BiiwQ4WyVAzyYBH2wT0GmfgKu8BGTOS8Bm7wSsnp+Ap+EJuLcygambEpC1KoFZA4Ybw3DXJjBv9ASUSRPw+4YERGYnYGFuApzyE6BVmIC3RQloK2F+HQm48igBpd0J2NubAGl/AkQDCTDSTsRnnUT06SWiTj8RU6wSGTsSGTsS0WWfiBu8RDRFJaJyVSIKoxPxv5hEfL82EcK4RHy3NxGC3xMxe18ifslNREI+0y5MhGdxIqxKEzGxLBEOXYmY3JOIN72JaOtPxJWBRJQNJqI2Nwl/5ichrTAJPxUnIa40CcvKkjD7SBKudSbhaFcSUnuSsLkvCbGPkxD0JAmzhpJg+TQJp8wlUFpKsN1aggRbCULtJfDmSeDoJEGfiwR3pklwxk2Cg6sk2BQtQWyMBEFrJbD+VgLNBAneJErwPEuC5mwJruRKcDhfggOFEmwulmBtqYSxQ4I5RyTwvSyB8xUJjK5JMHZdgvftEvR0SnC7S4KKHgly+iT45bEESU8kWDHEcP9luP8x3DEJtNWk+DhRiv5JUqaWlGKxoRRuxlKYmUox0UwKlbkUHZZS1FpLcdJWiix7KbbzpEh0kqI4WIrfhVLIl0uhKZbi3SopeqKloDwpXAukMCmSYkKJFC9LpbjRIkV5mxTKDinCe6VAvxTTBqTgDkqR+1qK/72VYsN7KUqt1mOfzXpstluP3/rWQ/54PWKerEfw0HqMu7ABLy9uQMelDbAxk0HbQoYvljIMW8uYd50M1+1lKOfJkOckw11vGarny3B0gQzrF8sg9pMhIECG8xEylETKmFpLhi2rZUhYI0N4rAyL18ngES9D63oZamUynP5BhvifZAj9WQbfbTJY7pRh8i4ZPv4qw9AeGZZny7AgVwbXfBksCmXMvSzDSIkMg4dkaDwsw9WjMuwul0FRIcPaMzKEnGPwFxh8JcPvlKGlS4YbPcw8fTIUPJbhtycybB6Sod5wIyqNN+KI6UbM5CbDwTwZhpbJWCRPxuyUZDhuTkbpy2Skv0rGrtfJ4C2Qw2ShHCzI0bhfjpsH5biQJsfRDDmUWXLszZZjS64c0nw5VhfKISyWg0rlmFUmh9MROR6ekaP2nBznL8jx22U5frwiR9I1BntDDtyWY/ZfcvDvyHHskRy53XL80cvo9TN6A3KsGZQjdFiOxc/k0Hkjx7h3crx9L8eTETmqvspxYlSOwnEKHJygQPIkBeJZCkRMVmApWwEfHQVs9RUwMFRA3ViBZ1wFus0VeGCpwHVrBc7aKlBmr4CSp8BeJwXmeCgwdZYCFp4K6MxV4K23AkPzFWhfoMCdhQpchgLlixUo8lMgPUCBXYEKpCxTwHGlAmZRCrBXKTC6WoHXaxR4HKtA6zoF/opnMBsVSEhWIEqhwMwtDH6rAtztCmj9osDfvytQvU+BkwcU2KRUIDFHgdV5CggLFKAiBWaXKDDlkAJbahSQXlUg9roCBT2Mv30KJt8UUDxRwMkkBebcFGibp6B0cwoyf0rB3p9TUHQ3Ben3U7D7YQpiRZsQvmITAiM2YX/jJuxs3oSU1k34P0aLMzY=</mzArray>
    <intArray precision="32" compression="zlib" endian="little">eJzFWl1oXEUUPlAoLY0QFGSDCAE1UKgQUyiKqBfrvTMNUfKiWEHYl4b6Vq2ISIgXBFGsUi0Nu4g04g8+VNgkCH1cfJCSpBAsgtIHF5pUQYSCviik8Tuz92Znz87M3t1s68CS2b0zZ+b8fefnhojH5WdoZ/xf81JMtBY3/9rPfeunYvfvobn8btOQ5xalsTOSzmdMsxst3/PJbG8lQCO/fw1/tbh//j20V2e0J3D3Rcf6UqaPbrL2nTFr7WMaS13kYc8HYVchW+uX9pTgAbJbmFFED+Mz56AbosnyYdmnBeVSEvIM3bEi1vbCI2wvfRD3eihx88TjeELRVTx/Lek827bFatxuB93sfhNnX0za75/7aj8+3+vc9+xwQo03FDXeV1T/JOmN7gjW/5BQWgrsW7sDvBWdB56n0Hf6Cz4TFi/Cn1Lm95b125YDn/IB20ifSvzPtceOJwPyCuF8jqnSvhxz1vPoqGra42LYR41u5TlFZb4bPNrNPMeQAmtTyKJcVjQaKeMLHfqy9y3H1DimaLoCX3kM608E9HsDv38Iexpz+Ia8i3bkBwV4HN0Dvz0EPb7o8b+c5kxCJ4c1HfpS08knNJXHVLudMI6txp15A99rw3Evn41JPMxGBIwofwOZfYS7rnXBGJeM5h1Ya8khmEv45rbefDocBOb26zv2vIqYxHLbdt8zhXx/H9M0fkQTvaza12ihU6894QzsLU8rit716Kgm7DTkK/3og23tLpx9RdyzJGzVp8fJ2L0nhKNTBX0P8ZuAmdEDkK/0adzp5ueK1o9qurwXOvhLxBAfL73EK2tfCtwpn1I0/h586qI4y6a/VIy3dAi6ryadmFAqaDu+eSowBbGz/A4wYB14e14Zm3PxJ/UbcVzei32P9JifwF+ib6GXuzVNn1Xtsb0ALnDsixAbGi9g74UkjDPIJw391YC8fXmej/eVwHkrWX6xVMCe2C9s30BOVj6qaKGh6ObHWdyz9znoMCZwrKnvV62aynUm81/tYndFfIDtj3FoYxf+M8h5qKa+g/dgX/XqnG1X5tv9xi37e6gmk/NQ/iqxe1AyQQ6X/pi05whSR2yXIX/qhr8Bvzfx+QY+Z5L2c4eS1rmuvfxM1qHS1jccvhS6Cw/YR3pA1Cq+PUxb2pPEoC3HPfMBfUeIQY1XgCcjqlkvLDvWhu59PW7i6zkHfgJzU67Xtwbn90Y2G4HarZTlw5O92yvTNj5qP+MP5061gljm6IdwfbqwrOjne7Wp1U2e5FufD+QhNeTc9Cxw+4w79pkYIvHfd7+QDbl+382cfXnTY/tF9nN8BM+mxr3l0CPrfjFu9QpdNDje33LkQfZaV7y3abAvbDv0Xr29ccxgEfexTiRh/Db8JCaP9Ob9oflE1jPx4YOMT7ej1pK56VbcyoX7sc1e4qZcK+vU29Hby2hy3Bv+TNH0d8Bd1PRtuGPHWsi8jvgYRci771FNn3fV9a451zqbjhiRjyL61HGnn2T9BZPTy3gzPyCZrcStvoa0F08t3THPY6lFk+297TdJO6+d5O8hHPHRqgVir8++cH79oKLh76HrD1QTC0JnQA9lXvecpkef1jSO2qxedezJbUrqvJLdMx+L2Z19PNq2mcspi5FclxBq6PU/8Pd+1WkLFo87w74PbJv7TamMd93wyeXXofU8qnHLlj00uNdam0b9OXSMZv+GbCe0qWfb1q1msc76zfjodes3fn8wInpAshdTyWx9BrnCaeDCeU2Hrmna96Y2/YKdseHwZ7tuqGX3kT6c85q9s6gfQW19VdE4MKi8x6I/J+JbUVtHrExNLhKIQ7a9V/xy3xl5D0SumRR3BL8LqPNr86j3D4peQahuAQ7UjynTQzYy8OX6UpZD/n5e1zi329jRjUauZ1cd38fZHJfq3L/8N2m+M/KthZyjf2C7iWr6iMduTJxbyHI7mWvbduq7d56z2DSPZz2w7S45w3bTv7z07R4av2/k94jc55K5P+jUL2Q4NRt39paYr9NJ8z1qSO5zAdtkWXBtehZ+eg31GWyba7VuWMeyH/8KPnAOcWDb8f7HngfebzHvXBcb/qdifw+/CB7no2hOx2s8vYj07YTOfqpoH/drH9eGV199JO2mfEmR5jj5pDZ9zPqvAid8NOz4yDL7GvveUnQK9NIkwxsbk+2cRfCVvpq0eqeDzKelLeGsKMU5r4PPL4BvLynzTsu5P9Qf/i2h6f2aKs9runQAsUj+T4F8B14V36eyfMLXg+P3BX/Cl37CPe/TdOoK7JyseFSJO9fLmiznX9o64sLoMHznMHTUyPCrCP/SFuay+B0JzLLPWw7ker4av1Pm/wHnyEG3</intArray>
  </spectrum>

  <peaklist>
    <peak mz="320.200897" intensity="6528.000000" baseline="0.000000" sn="-227.069" fwhm="0.027577" />
    <peak mz="343.529686" intensity="6240.678160" baseline="0.000000" sn="-99.711" fwhm="0.024854" />
    <peak mz="352.220752" intensity="10806.612307" baseline="0.000000" fwhm="0.030077" />
    <peak mz="366.202571" intensity="5471.690812" baseline="0.000000" sn="-51.751" fwhm="0.034943" />
    <peak mz="375.183832" intensity="55531.439581" baseline="0.000000" sn="-452.130" fwhm="0.038688" />
    <peak mz="376.191692" intensity="11387.762845" baseline="0.000000" sn="-91.292" fwhm="0.029164" />
    <peak mz="389.218534" intensity="10545.172479" baseline="0.000000" sn="-74.045" fwhm="0.048327" />
    <peak mz="390.202288" intensity="26382.739112" baseline="0.000000" sn="-184.269" fwhm="0.042295" />
    <peak mz="397.204064" intensity="20909.315897" baseline="0.000000" sn="-140.722" fwhm="0.028185" />
    <peak mz="407.226112" intensity="67795.319558" baseline="0.000000" sn="-433.669" fwhm="0.044356" />
    <peak mz="408.229496" intensity="25341.157327" baseline="0.000000" sn="-161.301" fwhm="0.031824" />
    <peak mz="426.224058" intensity="26841.676520" baseline="0.000000" sn="-156.960" fwhm="0.040481" />
    <peak mz="446.228956" intensity="35269.555266" baseline="0.000000" sn="-225.417" fwhm="0.047610" />
    <peak mz="460.254925" intensity="53319.535836" baseline="0.000000" sn="-393.006" fwhm="0.049675" />
    <peak mz="461.247732" intensity="68214.075229" baseline="0.000000" sn="-508.304" fwhm="0.057958" />
    <peak mz="477.244062" intensity="42724.466254" baseline="0.000000" sn="-386.697" fwhm="0.045596" />
    <peak mz="478.265807" intensity="309213.310969" baseline="0.000000" sn="-2837.579" fwhm="0.047025" />
    <peak mz="479.267144" intensity="79548.464226" baseline="0.000000" sn="-740.079" fwhm="0.052368" />
    <peak mz="509.263650" intensity="181895.623592" baseline="0.000000" sn="-282259.072" fwhm="0.049906" />
    <peak mz="510.264875" intensity="54820.254354" baseline="0.000000" sn="17073.416" fwhm="0.052152" />
    <peak mz="543.292612" intensity="41450.570020" baseline="0.000000" sn="293.119" fwhm="0.051356" />
    <peak mz="544.277978" intensity="183096.296845" baseline="0.000000" sn="1247.034" fwhm="0.053331" />
    <peak mz="545.278035" intensity="66303.501177" baseline="0.000000" sn="435.292" fwhm="0.053576" />
    <peak mz="559.313896" intensity="103420.209843" baseline="0.000000" sn="450.770" fwhm="0.060601" />
    <peak mz="560.314873" intensity="33440.616164" baseline="0.000000" sn="142.343" fwhm="0.050705" />
    <peak mz="561.303445" intensity="149183.972700" baseline="0.000000" sn="620.667" fwhm="0.049587" />
    <peak mz="562.306406" intensity="55570.179078" baseline="0.000000" sn="226.014" fwhm="0.055206" />
    <peak mz="580.297498" intensity="112765.685956" baseline="0.000000" sn="327.131" fwhm="0.051044" />
    <peak mz="581.303983" intensity="42126.837525" baseline="0.000000" sn="120.280" fwhm="0.054528" />
    <peak mz="655.306200" intensity="24800.661823" baseline="0.000000" sn="31.054" fwhm="0.048883" />
    <peak mz="661.363902" intensity="27966.106278" baseline="0.000000" sn="33.444" fwhm="0.065038" />
    <peak mz="667.376228" intensity="8910.128812" baseline="0.000000" sn="10.217" fwhm="0.066626" />
    <peak mz="673.323967" intensity="48758.276560" baseline="0.000000" sn="53.741" fwhm="0.061368" />
    <peak mz="674.326732" intensity="19640.636284" baseline="0.000000" sn="21.507" fwhm="0.063656" />
    <peak mz="675.363938" intensity="9253.872631" baseline="0.000000" sn="10.066" fwhm="0.062890" />
    <peak mz="690.344281" intensity="8959.953763" baseline="0.000000" sn="8.889" fwhm="0.050811" />
    <peak mz="693.382947" intensity="150906.053768" baseline="0.000000" sn="147.082" fwhm="0.055058" />
    <peak mz="694.388522" intensity="64562.682464" baseline="0.000000" sn="62.564" fwhm="0.065226" />
    <peak mz="695.384948" intensity="11857.932052" baseline="0.000000" sn="11.425" fwhm="0.050961" />
    <peak mz="719.362089" intensity="20536.459505" baseline="0.000000" sn="17.407" fwhm="0.065243" />
    <peak mz="729.339497" intensity="7855.921397" baseline="0.000000" sn="6.342" fwhm="0.050401" />
    <peak mz="751.401312" intensity="23960.048481" baseline="0.000000" sn="17.735" fwhm="0.068042" />
    <peak mz="752.399739" intensity="20615.125252" baseline="0.000000" sn="15.206" fwhm="0.059675" />
    <peak mz="756.353242" intensity="11414.936858" baseline="0.000000" sn="8.305" fwhm="0.062729" />
    <peak mz="801.454815" intensity="89636.409212" baseline="0.000000" sn="56.468" fwhm="0.069313" />
    <peak mz="802.467030" intensity="41142.031404" baseline="0.000000" sn="25.840" fwhm="0.080628" />
    <peak mz="822.434977" intensity="11360.174397" baseline="0.000000" sn="6.795" fwhm="0.068990" />
    <peak mz="834.441308" intensity="90411.720008" baseline="0.000000" sn="53.497" fwhm="0.068649" />
    <peak mz="835.427796" intensity="203576.902892" baseline="0.000000" sn="120.350" fwhm="0.071947" />
    <peak mz="836.430194" intensity="129557.825290" baseline="0.000000" sn="76.523" fwhm="0.070666" />
    <peak mz="852.451095" intensity="537432.866955" baseline="0.000000" sn="312.924" fwhm="0.072744" />
    <peak mz="853.452385" intensity="441735.786939" baseline="0.000000" sn="256.976" fwhm="0.071219" />
    <peak mz="854.454962" intensity="96576.562384" baseline="0.000000" sn="56.133" fwhm="0.075246" />
    <peak mz="885.483614" intensity="71598.410313" baseline="0.000000" sn="40.503" fwhm="0.075986" />
    <peak mz="886.482948" intensity="56745.116884" baseline="0.000000" sn="32.073" fwhm="0.078756" />
    <peak mz="887.468233" intensity="8891.311399" baseline="0.000000" sn="5.021" fwhm="0.064500" />
  </peaklist>

  <sequences>

    <sequence index="0">
      <title>Microcystin LF</title>
      <accession></accession>
      <seq type="custom" cyclic="1">D-Ala | Leu | D-bMe-Asp | Phe | Adda | D-Glu | NMe-Dha</seq>
      <monomers>
        <monomer abbr="D-Ala" formula="C3H5NO" />
        <monomer abbr="Leu" formula="C6H11NO" />
        <monomer abbr="D-bMe-Asp" formula="C5H7NO3" />
        <monomer abbr="Phe" formula="C9H9NO" />
        <monomer abbr="Adda" formula="C20H27NO2" />
        <monomer abbr="D-Glu" formula="C5H7NO3" />
        <monomer abbr="NMe-Dha" formula="C4H5NO" />
      </monomers>
      <matches>
        <match peakMZ="320.200897" peakIntensity="6528.000000" peakBaseline="0.000000" charge="1" calcMZ="320.209444" formula="C18H27N2O3" sequenceRange="1-2" fragmentSerie="b" fragmentIndex="2">b2 +CO -C9H11O [4|5][1-5][4|5][1-2]</match>
        <match peakMZ="352.220752" peakIntensity="10806.612307" peakBaseline="0.000000" charge="1" calcMZ="352.227106" formula="C23H29NO2" sequenceRange="1-2" fragmentSerie="a" fragmentIndex="2">a2 -NH3 [4|5][1-3][2|3][1-2]</match>
        <match peakMZ="366.202571" peakIntensity="5471.690812" peakBaseline="0.000000" charge="1" calcMZ="366.206370" formula="C23H27NO3" sequenceRange="1-2" fragmentSerie="a" fragmentIndex="2">a2 -CH3OH -NH3 [4|5][1-2]</match>
        <match peakMZ="375.183832" peakIntensity="55531.439581" peakBaseline="0.000000" charge="1" calcMZ="375.191448" formula="C20H26N2O5" sequenceRange="1-3" fragmentSerie="b" fragmentIndex="3">b3 -C9H10O -NH3 [4|5][1-3]</match>
        <match peakMZ="375.183832" peakIntensity="55531.439581" peakBaseline="0.000000" charge="1" calcMZ="375.191448" formula="C20H26N2O5" sequenceRange="5-7" fragmentSerie="z" fragmentIndex="3">z3 -C9H10O [7|1][5-7]</match>
        <match peakMZ="376.191692" peakIntensity="11387.762845" peakBaseline="0.000000" charge="1" calcMZ="376.190720" formula="C24H25NO3" sequenceRange="2-3" fragmentSerie="z" fragmentIndex="2">z2 -CH3OH -H2O [2|3][1-3][1|2][2-3]</match>
        <match peakMZ="389.218534" peakIntensity="10545.172479" peakBaseline="0.000000" charge="1" calcMZ="389.218332" formula="C20H28N4O4" sequenceRange="1-3" fragmentSerie="c" fragmentIndex="3">c3 -H2O [1|2][1-3]</match>
        <match peakMZ="390.202288" peakIntensity="26382.739112" peakBaseline="0.000000" charge="1" calcMZ="390.202347" formula="C20H27N3O5" sequenceRange="1-3" fragmentSerie="b" fragmentIndex="3">b3 [1|2][1-3]</match>
        <match peakMZ="397.204064" peakIntensity="20909.315897" peakBaseline="0.000000" charge="1" calcMZ="397.208161" formula="C18H28N4O6" sequenceRange="1-4" fragmentSerie="b" fragmentIndex="4">b4 [5|6][1-4]</match>
        <match peakMZ="397.204064" peakIntensity="20909.315897" peakBaseline="0.000000" charge="1" calcMZ="397.208161" formula="C18H28N4O6" sequenceRange="1-4" fragmentSerie="b" fragmentIndex="4">b4 [6|7][1-4]</match>
        <match peakMZ="407.226112" peakIntensity="67795.319558" peakBaseline="0.000000" charge="1" calcMZ="407.228897" formula="C20H30N4O5" sequenceRange="1-3" fragmentSerie="c" fragmentIndex="3">c3 [1|2][1-3]</match>
        <match peakMZ="407.226112" peakIntensity="67795.319558" peakBaseline="0.000000" charge="1" calcMZ="407.232919" formula="C25H30N2O3" sequenceRange="1-2" fragmentSerie="b" fragmentIndex="2">b2 -H2O -H2O [4|5][1-2]</match>
        <match peakMZ="408.229496" peakIntensity="25341.157327" peakBaseline="0.000000" charge="1" calcMZ="408.216935" formula="C25H29NO4" sequenceRange="2-3" fragmentSerie="z" fragmentIndex="2">z2 -H2O [2|3][1-3][1|2][2-3]</match>
        <match peakMZ="408.229496" peakIntensity="25341.157327" peakBaseline="0.000000" charge="1" calcMZ="408.216935" formula="C25H29NO4" sequenceRange="1-2" fragmentSerie="b" fragmentIndex="2">b2 -H2O -NH3 [4|5][1-2]</match>
        <match peakMZ="408.229496" peakIntensity="25341.157327" peakBaseline="0.000000" charge="1" calcMZ="408.216935" formula="C25H29NO4" sequenceRange="6-7" fragmentSerie="z" fragmentIndex="2">z2 -H2O [6|7][6-7]</match>
        <match peakMZ="408.229496" peakIntensity="25341.157327" peakBaseline="0.000000" charge="1" calcMZ="408.236722" formula="C20H31N4O5" sequenceRange="1-3" fragmentSerie="c" fragmentIndex="3">c3 -C9H11O [4|5][1-3]</match>
        <match peakMZ="426.224058" peakIntensity="26841.676520" peakBaseline="0.000000" charge="1" calcMZ="426.227500" formula="C25H31NO5" sequenceRange="1-2" fragmentSerie="b" fragmentIndex="2">b2 -NH3 [4|5][1-2]</match>
        <match peakMZ="426.224058" peakIntensity="26841.676520" peakBaseline="0.000000" charge="1" calcMZ="426.227500" formula="C25H31NO5" sequenceRange="6-7" fragmentSerie="z" fragmentIndex="2">z2 [6|7][6-7]</match>
        <match peakMZ="446.228956" peakIntensity="35269.555266" peakBaseline="0.000000" charge="1" calcMZ="446.228562" formula="C23H31N3O6" sequenceRange="4-7" fragmentSerie="z" fragmentIndex="4">z4 -C9H10O [1|2][4-7]</match>
        <match peakMZ="446.228956" peakIntensity="35269.555266" peakBaseline="0.000000" charge="1" calcMZ="446.228562" formula="C23H31N3O6" sequenceRange="1-4" fragmentSerie="b" fragmentIndex="4">b4 -C9H10O -NH3 [4|5][1-4]</match>
        <match peakMZ="460.254925" peakIntensity="53319.535836" peakBaseline="0.000000" charge="1" calcMZ="460.255446" formula="C23H33N5O5" sequenceRange="1-4" fragmentSerie="c" fragmentIndex="4">c4 -H2O [7|1][1-4]</match>
        <match peakMZ="461.247732" peakIntensity="68214.075229" peakBaseline="0.000000" charge="1" calcMZ="461.239461" formula="C23H32N4O6" sequenceRange="1-4" fragmentSerie="b" fragmentIndex="4">b4 [7|1][1-4]</match>
        <match peakMZ="477.244062" peakIntensity="42724.466254" peakBaseline="0.000000" charge="1" calcMZ="477.238399" formula="C28H32N2O5" sequenceRange="5-7" fragmentSerie="z" fragmentIndex="3">z3 -CH3OH [7|1][5-7]</match>
        <match peakMZ="478.265807" peakIntensity="309213.310969" peakBaseline="0.000000" charge="1" calcMZ="478.266010" formula="C23H35N5O6" sequenceRange="1-4" fragmentSerie="c" fragmentIndex="4">c4 [7|1][1-4]</match>
        <match peakMZ="479.267144" peakIntensity="79548.464226" peakBaseline="0.000000" charge="1" calcMZ="479.273835" formula="C23H36N5O6" sequenceRange="1-4" fragmentSerie="c" fragmentIndex="4">c4 -C9H11O [4|5][1-4]</match>
        <match peakMZ="509.263650" peakIntensity="181895.623592" peakBaseline="0.000000" charge="1" calcMZ="509.264613" formula="C29H36N2O6" sequenceRange="5-7" fragmentSerie="z" fragmentIndex="3">z3 [7|1][5-7]</match>
        <match peakMZ="509.263650" peakIntensity="181895.623592" peakBaseline="0.000000" charge="1" calcMZ="509.264613" formula="C29H36N2O6" sequenceRange="1-3" fragmentSerie="b" fragmentIndex="3">b3 -NH3 [4|5][1-3]</match>
        <match peakMZ="543.292612" peakIntensity="41450.570020" peakBaseline="0.000000" charge="1" calcMZ="543.292559" formula="C27H38N6O6" sequenceRange="1-5" fragmentSerie="c" fragmentIndex="5">c5 -H2O [6|7][1-5]</match>
        <match peakMZ="544.277978" peakIntensity="183096.296845" peakBaseline="0.000000" charge="1" calcMZ="544.276575" formula="C27H37N5O7" sequenceRange="1-5" fragmentSerie="b" fragmentIndex="5">b5 [6|7][1-5]</match>
        <match peakMZ="545.278035" peakIntensity="66303.501177" peakBaseline="0.000000" charge="1" calcMZ="545.264613" formula="C32H36N2O6" sequenceRange="4-7" fragmentSerie="z" fragmentIndex="4">z4 -H2O -NH3 [1|2][4-7]</match>
        <match peakMZ="559.313896" peakIntensity="103420.209843" peakBaseline="0.000000" charge="1" calcMZ="559.312626" formula="C29H42N4O7" sequenceRange="1-5" fragmentSerie="b" fragmentIndex="5">b5 -C9H10O -NH3 [4|5][1-5]</match>
        <match peakMZ="559.313896" peakIntensity="103420.209843" peakBaseline="0.000000" charge="1" calcMZ="559.312626" formula="C29H42N4O7" sequenceRange="3-7" fragmentSerie="z" fragmentIndex="5">z5 -C9H10O [2|3][3-7]</match>
        <match peakMZ="561.303445" peakIntensity="149183.972700" peakBaseline="0.000000" charge="1" calcMZ="561.307147" formula="C32H40N4O5" sequenceRange="1-4" fragmentSerie="b" fragmentIndex="4">b4 -H2O -H2O [4|5][1-4]</match>
        <match peakMZ="561.303445" peakIntensity="149183.972700" peakBaseline="0.000000" charge="1" calcMZ="561.303124" formula="C27H40N6O7" sequenceRange="1-5" fragmentSerie="c" fragmentIndex="5">c5 [6|7][1-5]</match>
        <match peakMZ="580.297498" peakIntensity="112765.685956" peakBaseline="0.000000" charge="1" calcMZ="580.301727" formula="C32H41N3O7" sequenceRange="1-4" fragmentSerie="b" fragmentIndex="4">b4 -NH3 [4|5][1-4]</match>
        <match peakMZ="580.297498" peakIntensity="112765.685956" peakBaseline="0.000000" charge="1" calcMZ="580.301727" formula="C32H41N3O7" sequenceRange="4-7" fragmentSerie="z" fragmentIndex="4">z4 [1|2][4-7]</match>
        <match peakMZ="655.306200" peakIntensity="24800.661823" peakBaseline="0.000000" charge="1" calcMZ="655.308603" formula="C32H42N6O9" sequenceRange="1-6" fragmentSerie="b" fragmentIndex="6">b6 -H2O [5|6][1-6]</match>
        <match peakMZ="661.363902" peakIntensity="27966.106278" peakBaseline="0.000000" charge="1" calcMZ="661.359576" formula="C37H48N4O7" sequenceRange="3-7" fragmentSerie="z" fragmentIndex="5">z5 -CH3OH [2|3][3-7]</match>
        <match peakMZ="661.363902" peakIntensity="27966.106278" peakBaseline="0.000000" charge="1" calcMZ="661.359576" formula="C37H48N4O7" sequenceRange="1-5" fragmentSerie="b" fragmentIndex="5">b5 -CH3OH -NH3 [4|5][1-5]</match>
        <match peakMZ="667.376228" peakIntensity="8910.128812" peakBaseline="0.000000" charge="1" calcMZ="667.385397" formula="C40H50N4O5" sequenceRange="1-4" fragmentSerie="b" fragmentIndex="4">b4 -H2O -H2O [1|2][1-4]</match>
        <match peakMZ="673.323967" peakIntensity="48758.276560" peakBaseline="0.000000" charge="1" calcMZ="673.319168" formula="C32H44N6O10" sequenceRange="1-6" fragmentSerie="b" fragmentIndex="6">b6 [5|6][1-6]</match>
        <match peakMZ="675.363938" peakIntensity="9253.872631" peakBaseline="0.000000" charge="1" calcMZ="675.375226" formula="C38H50N4O7" sequenceRange="1-5" fragmentSerie="b" fragmentIndex="5">b5 -H2O -NH3 [4|5][1-5]</match>
        <match peakMZ="675.363938" peakIntensity="9253.872631" peakBaseline="0.000000" charge="1" calcMZ="675.375226" formula="C38H50N4O7" sequenceRange="3-7" fragmentSerie="z" fragmentIndex="5">z5 -H2O [2|3][3-7]</match>
        <match peakMZ="690.344281" peakIntensity="8959.953763" peakBaseline="0.000000" charge="1" calcMZ="690.345717" formula="C32H47N7O10" sequenceRange="1-6" fragmentSerie="c" fragmentIndex="6">c6 [5|6][1-6]</match>
        <match peakMZ="693.382947" peakIntensity="150906.053768" peakBaseline="0.000000" charge="1" calcMZ="693.385791" formula="C38H52N4O8" sequenceRange="3-7" fragmentSerie="z" fragmentIndex="5">z5 [2|3][3-7]</match>
        <match peakMZ="693.382947" peakIntensity="150906.053768" peakBaseline="0.000000" charge="1" calcMZ="693.385791" formula="C38H52N4O8" sequenceRange="1-5" fragmentSerie="b" fragmentIndex="5">b5 -NH3 [4|5][1-5]</match>
        <match peakMZ="695.384948" peakIntensity="11857.932052" peakBaseline="0.000000" charge="1" calcMZ="695.380312" formula="C41H50N4O6" sequenceRange="1-4" fragmentSerie="b" fragmentIndex="4">b4 +CO -H2O -H2O [1|2][1-4]</match>
        <match peakMZ="719.362089" peakIntensity="20536.459505" peakBaseline="0.000000" charge="1" calcMZ="719.365056" formula="C39H50N4O9" sequenceRange="1-4" fragmentSerie="b" fragmentIndex="4">b4 [2|3][1-4]</match>
        <match peakMZ="729.339497" peakIntensity="7855.921397" peakBaseline="0.000000" charge="1" calcMZ="729.349406" formula="C40H48N4O9" sequenceRange="1-4" fragmentSerie="b" fragmentIndex="4">b4 +CO -H2O [2|3][1-4]</match>
        <match peakMZ="751.401312" peakIntensity="23960.048481" peakBaseline="0.000000" charge="1" calcMZ="751.402504" formula="C39H54N6O9" sequenceRange="1-6" fragmentSerie="b" fragmentIndex="6">b6 +CO -C9H10O [3|4][1-6]</match>
        <match peakMZ="751.401312" peakIntensity="23960.048481" peakBaseline="0.000000" charge="1" calcMZ="751.402504" formula="C39H54N6O9" sequenceRange="1-6" fragmentSerie="b" fragmentIndex="6">b6 +CO -C9H10O [6|7][1-6]</match>
        <match peakMZ="751.401312" peakIntensity="23960.048481" peakBaseline="0.000000" charge="1" calcMZ="751.402504" formula="C39H54N6O9" sequenceRange="1-6" fragmentSerie="b" fragmentIndex="6">b6 -C9H10O -H2O [7|1][1-6]</match>
        <match peakMZ="752.399739" peakIntensity="20615.125252" peakBaseline="0.000000" charge="1" calcMZ="752.386519" formula="C39H53N5O10" sequenceRange="2-7" fragmentSerie="z" fragmentIndex="6">z6 -C9H10O [6|7][2-7]</match>
        <match peakMZ="752.399739" peakIntensity="20615.125252" peakBaseline="0.000000" charge="1" calcMZ="752.410329" formula="C39H55N6O9" sequenceRange="1-6" fragmentSerie="a" fragmentIndex="6">a6 -C9H11O [1|2][1-6]</match>
        <match peakMZ="752.399739" peakIntensity="20615.125252" peakBaseline="0.000000" charge="1" calcMZ="752.386519" formula="C39H53N5O10" sequenceRange="1-6" fragmentSerie="b" fragmentIndex="6">b6 -C9H10O -NH3 [7|1][1-6]</match>
        <match peakMZ="801.454815" peakIntensity="89636.409212" peakBaseline="0.000000" charge="1" calcMZ="801.454539" formula="C44H60N6O8" sequenceRange="1-5" fragmentSerie="c" fragmentIndex="5">c5 +CO -H2O [7|1][1-5]</match>
        <match peakMZ="822.434977" peakIntensity="11360.174397" peakBaseline="0.000000" charge="1" calcMZ="822.428384" formula="C43H59N5O11" sequenceRange="2-7" fragmentSerie="z" fragmentIndex="6">z6 [3|4][2-7]</match>
        <match peakMZ="822.434977" peakIntensity="11360.174397" peakBaseline="0.000000" charge="1" calcMZ="822.443640" formula="C47H59N5O8" sequenceRange="1-6" fragmentSerie="b" fragmentIndex="6">b6 -H2O -NH3 [6|7][1-6]</match>
        <match peakMZ="822.434977" peakIntensity="11360.174397" peakBaseline="0.000000" charge="1" calcMZ="822.443640" formula="C47H59N5O8" sequenceRange="2-7" fragmentSerie="z" fragmentIndex="6">z6 -H2O [5|6][2-7]</match>
        <match peakMZ="822.434977" peakIntensity="11360.174397" peakBaseline="0.000000" charge="1" calcMZ="822.443640" formula="C47H59N5O8" sequenceRange="1-6" fragmentSerie="b" fragmentIndex="6">b6 -H2O -NH3 [3|4][1-6]</match>
        <match peakMZ="822.434977" peakIntensity="11360.174397" peakBaseline="0.000000" charge="1" calcMZ="822.443640" formula="C47H59N5O8" sequenceRange="2-7" fragmentSerie="z" fragmentIndex="6">z6 -H2O [2|3][2-7]</match>
        <match peakMZ="822.434977" peakIntensity="11360.174397" peakBaseline="0.000000" charge="1" calcMZ="822.428384" formula="C43H59N5O11" sequenceRange="1-6" fragmentSerie="b" fragmentIndex="6">b6 -NH3 [4|5][1-6]</match>
        <match peakMZ="834.441308" peakIntensity="90411.720008" peakBaseline="0.000000" charge="1" calcMZ="834.439618" formula="C43H59N7O10" sequenceRange="1-7" fragmentSerie="M">M -C9H10O -H2O [7|1][1-7]</match>
        <match peakMZ="835.427796" peakIntensity="203576.902892" peakBaseline="0.000000" charge="1" calcMZ="835.423633" formula="C43H58N6O11" sequenceRange="1-7" fragmentSerie="M">M -C9H10O -NH3 [7|1][1-7]</match>
        <match peakMZ="836.430194" peakIntensity="129557.825290" peakBaseline="0.000000" charge="1" calcMZ="836.422905" formula="C47H57N5O9" sequenceRange="2-7" fragmentSerie="z" fragmentIndex="6">z6 -CH3OH -H2O [6|7][2-7]</match>
        <match peakMZ="852.451095" peakIntensity="537432.866955" peakBaseline="0.000000" charge="1" calcMZ="852.450182" formula="C43H61N7O11" sequenceRange="1-7" fragmentSerie="M">M -C9H10O [7|1][1-7]</match>
        <match peakMZ="853.452385" peakIntensity="441735.786939" peakBaseline="0.000000" charge="1" calcMZ="853.449454" formula="C47H60N6O9" sequenceRange="1-6" fragmentSerie="b" fragmentIndex="6">b6 +CO -CH3OH [3|4][1-6]</match>
        <match peakMZ="853.452385" peakIntensity="441735.786939" peakBaseline="0.000000" charge="1" calcMZ="853.449454" formula="C47H60N6O9" sequenceRange="1-6" fragmentSerie="b" fragmentIndex="6">b6 +CO -CH3OH [6|7][1-6]</match>
        <match peakMZ="853.452385" peakIntensity="441735.786939" peakBaseline="0.000000" charge="1" calcMZ="853.449454" formula="C47H60N6O9" sequenceRange="1-6" fragmentSerie="b" fragmentIndex="6">b6 -CH3OH -H2O [7|1][1-6]</match>
        <match peakMZ="854.454962" peakIntensity="96576.562384" peakBaseline="0.000000" charge="1" calcMZ="854.444703" formula="C46H59N7O9" sequenceRange="1-6" fragmentSerie="c" fragmentIndex="6">c6 -H2O -H2O [2|3][1-6]</match>
        <match peakMZ="885.483614" peakIntensity="71598.410313" peakBaseline="0.000000" charge="1" calcMZ="885.475669" formula="C48H64N6O10" sequenceRange="1-6" fragmentSerie="b" fragmentIndex="6">b6 +CO [3|4][1-6]</match>
        <match peakMZ="885.483614" peakIntensity="71598.410313" peakBaseline="0.000000" charge="1" calcMZ="885.475669" formula="C48H64N6O10" sequenceRange="1-6" fragmentSerie="b" fragmentIndex="6">b6 +CO [6|7][1-6]</match>
        <match peakMZ="885.483614" peakIntensity="71598.410313" peakBaseline="0.000000" charge="1" calcMZ="885.475669" formula="C48H64N6O10" sequenceRange="1-6" fragmentSerie="c" fragmentIndex="6">c6 -H2O -NH3 [7|1][1-6]</match>
        <match peakMZ="885.483614" peakIntensity="71598.410313" peakBaseline="0.000000" charge="1" calcMZ="885.475669" formula="C48H64N6O10" sequenceRange="1-6" fragmentSerie="b" fragmentIndex="6">b6 -H2O [7|1][1-6]</match>
      </matches>
    </sequence>

  </sequences>

</mSD>
