# Supplementary material for: mMass as a Software Tool for the Annotation of Cyclic Peptide Tandem Mass Spectra
Source: PLoS One. 2012 Sep 13;7(9):e44913. doi: 10.1371/journal.pone.0044913 (PMC3441486; doi:10.1371/journal.pone.0044913)
Supplement: Data S1 — Raw and processed tandem MS data. (ZIP) [file pone.0044913.s002.zip › Microginin FR1.msd]

<?xml version="1.0" encoding="utf-8" ?>
<mSD version="2.2">

  <description>
    <title>Microginin FR1</title>
    <date value="Sun Aug 14 16:16:37 2011" />
    <operator value="Timo Niedermeyer" />
    <contact value="timo.niedermeyer@cyano-biotech.com" />
    <institution value="Cyano Biotech GmbH" />
    <instrument value="Shimadzu LCMS-IT-TOF ESI IT-TOF" />
    <notes></notes>
  </description>

  <spectrum points="1260" scanNumber="0" msLevel="2" retentionTime="660.1" precursorMZ="728.95" polarity="1">
    <mzArray precision="32" compression="zlib" endian="little">eJwNVmdUVFcXFUScwaCAIFKkdxwM4lx7NOxD7I0maAyKIKIwA2IvMEg+BBSQIh2kiTCihBEdEHUeGmuUKKggEpVgiw5YkpgEFL/3465719lr73P3Peudd+yvLsTJGwshvr0Q+y8thf7VpSi9sRTz53rjN3hj1zxvjFnkjWtd3vj+sTc+9HhjsYMPepx9sE/kg7HuPqib4oOlK3zx2tcXiQG+qDroB890PzzO9MO+L34wGe6PZm1/7LkcCLtrgbh9MxBRrYEwaQvEpfuB2PwwEOf9ViE0cBVGr1mFaYlB6E8OQklqEHwzgqB1JAjFX6+Fz5S1EE5biyfSdSiKWQfvHetw/Pg6rDmxDqZ163BXsQ4Pbwcj524wFt8PxiTz9XhuuR7ltusR5Lgem1NC4JQWgucZIUh4G4K5f4Zg+D8hmHMlFJ+uh0J1KxQJd0JRdyYMW5rCIL4QhvTejQh4uRE2bzaiwDEcIa7hcJwUjit14Ug/HY4AZTi8RkbAaFQEnoyOwDJRBKzcI/BuSgTOTYvAwVkRWD03AleGIpCjGYkN2pFocIrEjxMj4fd1JOynROLj1EhcnRmJ8KFIzNCUQF9bguapEhycKcH3cyS4XC5BQZUEm+USGCgk6D0jwbkmCbw7JXDuluC/JxLMfyuB5Z8SvPsowbUBCXKHJJBoSjFHW4pxOlK80JXigr4UaUZShJpIIZ4gxVfWUvTaSfn7SHFwohSrv5Zi8hQphk+TomumFAHzpHBeJMWwZVJ0eEtR7S9F3Cop/H+QwiFYis+hUrSGS3EsUoq90VIs3iaF7S4pBvZKsf2oFEsqpLA4LsXfcilunZKiQiFFzFlezyIKHdZRqLOPQqJzFPxFURC5R0FLHAXFrCgkz43CWorCMstoTLSNxnDHaHS5RKPeLRqfjGPQZRaDRssYpNvGIMIxBgtdY/DSdCuuWGxFhc1WyBy2oiZmGxJ3bMOmPdvQs2AHrizZAfmKHUjz24HdDTsR2rgTC87vhPWy3Rjlsxsf/Xcj3msvNi/YizVL9mKFaSw8LWLhYRMLO4dYjHOJxWi3WFBjLGadj4WIi8XCUXGYOSYOHmPjMGQTh48OcXjpEocnbnG4MzkO11kczs2IQ/03cajwjIObngwuBjLYGMpgYC6DjoUM2lYyaNrIMGQrw4C9DI/dZejykOGBWAa/aBmWx8j4d5WBdskwd48Ms/bJ4HRABttkGSwPymCWKoNxugzjMnjNLBlGH+F1c3ndfF63kNct4nVLZHhVLcMzuQxPa2Xo/EmGDoUM7Q0y/HpWhtxOGTK7ZEjrluFbvXjMNojHdMN4TBsXjynj4+FhGg97u3hYO8RjglM8rsbE49I2fu2IR1UGv7LicexIPMpy41GaH4+jhfGYGbYfM8L5tXk/wswSEDYhAeGWCTiyOgHZaxKQG5SAm1kJuHUkAb/kJqA1PwESwx8RNe5HbB//I/SSE2FyMBE2qYlwSk/EivxErCxMxNriRFw6k4jrykTcbUrEkjcH4N93AMFvD8DEIIl/2yS4jUvC1PFJaP46CdcmJ6F9ShLuHk7i+1ESXmcn4WNOEkJ3JmPL7mTE7k1GamwyXLVTMFOQgnk6KSgbl4KT41NwwTQFTZUpuF6Vgs7qFLySp8BpzSHMDDqEpesOwdc7FWG+qdjnn4qeXan4d08qdGJTYS1LxV/Z/Dk3FVb5qdiSkYaDWWkoP5KGl4Vp+FycBuPSNIjK04DKNHxflYbDnWmo6kqDqjsNxyako9kyHfes09Fvmw71snSM8E6HpW86xP7puBmcjmch6RjYkI5h1ekwkafDozYd41Iy4HEoA8vSMhBxOAPJmRk4lp2BSzkZ+D0vA18KMiAYlQkn3Ux4jclEsH4mYsdmosQoE83Gmeg0yYQiJAttG7LwYWMW/gjKhjA4GxNDsnH+VjaetGZj+N1sOLRnw6M7l/8f5CLhaS5MLfNA1nmQ2OYh2z4PFx3zMDY4D7NC8rBhQx4KS/Lwc2ke+svzsE87H8cF+birk4/md/l49iEf+n/no9qoAPeNC6BpWsD37QIMHCmAY14BfAsK4FVXiC31hSg/XYiA/CIkFRahsbgIfxwtgkl5ERZUFmFfVRF6zYthbFmMedbF2GNbjLEFxUBRMXaUFENeWozH5cXQOFICcW4JNueXYGleKf5XUApVUSk+lpRCVFaKsIpStFiW4V/rMnjYlSHSoQyVTmW4WMrHyssw+VgZIo6XoaqmDINmFRBbVGCLVQVoUwXiIyqgklSg42AFDNMq4H24AumjKnFLtxI6epWYZ1AJvX+rsXKgGkc/VSOwpAalpTV4VV6Djks1sLhSgw3Xavj/cQ2mPa6B7GkNrv1eg3ArOX6ykWPATg5PRzkOOcvR7irH/mQ5bh+U87nkqCmX469KOWYelyOxRg4//VocHVuLPqNaRKbWojm9FiMya+GTXYuynFosHn0SBXon8crgJMRGJ/HI5BQmmp/CbotT+MXqFExsT2GT/SnIA+oxtKoe/mvqcSKoHiM+1SNwqB71wxRYZ6pAk7kCupYKhFrzZ1sF9B34s5MCF1wUMBIpYLVAga2LFLi1RAG75Qrs9Fbgjq8CjisV6AhWYFKoAglhChzcpsDvOxSYsVuB40cV+FKmwMpKBU5UKTC8RoFVJxRI6lXg6XMFpr5S4JrNaVjYn8Z2x9NodT6NRV9Oo0qjAUPDGzDHvwE5AQ14v6oBjkcbsL+sAb9VNCB61Bm+FmfgqHcGC7vOorr7LEY+OYsWPSVsxyoRb6TEbFMlCs2VGLBQIsBaibO2Shg6KLHFSYm7LkqcYEoIpysRNlOJq7OV+J+nEr2khOc8JUoXKDG0SIm1S5W4uFwJcx8ldvsp0bmS52/k+ZuUmBSpRKpUif5oJVoO83mz+LxHlDhapMTnEiV+KFPiQoUSZlVK7K1WokuuxPSTShTUKXGnVwm3F0ocfsXvlo1It27k+0Mjljk0ot6pEWNcG+H1oBHHOxsheMSfzzZB3tiEr5qbELnmHNqCzsEj+Bx6NjfDS9IMeVQz0rIvYiDnIkLzL6LWRwVjfxU/w6nwbLMK3hIVLkap4ByjgixXhf58FVYVqXCkQYXhShWkTSp8uqbCxpsqtN9SwfyeCgceqPB3pwrrHqlw6zcVqn5Xweg5z3/J8//g+WoVrverMOW9CuV/qjD6owp7/1Xh1YAK/p9VaPmiwteaHAq1OOiM5LBNyOHZKA7LRnO4qMdh4lgOeUYctMdz2GLK4ak5h0WWHM5Zc3C245DtwGG4MweJK4duEYfDUzl8mc4hchaHh99wmPctB+vv+Ph8DkMLOWxawqFzGR/35qDw5bGVHNIDOQyu5hD+Awes5+OhHKw28vFNHAYi+LiU50Tz2FYO9dt5bBeP7eGxfTwm49Cxn0PDAT6ewiHtEIfPaRw2Z3DoyuLglcNjeRxsCjlkFHMYVspj5TxWyWH+cQ7KGg72tbynRt7TOQ5OFzjkqjiMuMRh688cnlzlsPQGhwu/cHBt5VBwh4OgncOO+xyed3Dw7eJwuZvDyjccrvZxmPKOQ8UHju+xHGT/cOj/j8O/Oi3YoNuC+2NaQAYtUBi2wNq4BZEWLXhk1YKFti1otG+Bo1MLclxasNzsBm5NuIH5Vjdw2eYG5tjfQLPjDUx1uQE/y1Z0WrdijV0rnji0wry8FeWVrXA83orccW2wMmlDjVkb3yfbcNGqDfNs22Cc14ajBW1wKm5Dw9E2zC5vw3fm7WizaMdq63bILJ/CyuYpzts9xfeOT/HJ+SkKJz7FqaoerKjpwfsTPcg+1YOve3vQ/rwHW171wOhND0xMe3HevBdBlr38TNULR+UbdDS9QdL5N/wsrIbFCDVaR6rhaaTGn8ZqVJiq4T9Bzc9gapy1UWODvRrGTmqkiNX4Zpoa/TPUKJmthsJLjeD5ahgsUuPSEjW2L1fDwUeNB35q/ltRY/pqNWzz1egoVONAiRozytR4XaHmZ3Y1Xmr1oWBkH5bo9GGnaR9cJ/Sh27IP6TZ98LTvw3ubfhyz70eAUz/W3++HcWc/bnf14wv3Fmcvv0Xk1beIM33Hz+vvoLZ8h43yAUw6OYAPdQOItBvEFMdB/Os8CNXEQSROGsSSyYOQ1wwiunYQ0+oGsb1Wgx6f1KD5dRqU3KZB79s1aPV9Dfr5gQa5dWpQzkMN+tKlQTFjNek3Q03yGqdJPxlrkqmJJu031SS1mSaVO2mSjosmbXPVpE4/TfJcqUnyAE3KX6hF2ou1aMsSLWpaoUV2PlqU6atFn/20aPNKLXoQoEW/BmvRrBAtqg7VonsZWuSZpUV12VpklqNFSblalHVHizTatEjSrkV5h7VpZKY2bc/SprU/C6j9ioC8rglIeV1ALjcFVPyLgPRuC2h/q4D++lVAG+8KqKtNQEvuCUh1X0AeHQI61img8V0COvhIQP49Arr+u4BmPhNQ3XMBWb8U0MjXAtr1RkBqtYDW9guo7a2A6L2AGj/wOf7ic/wtIP1/BHTpi4DEGkKq1hSSqZaQ0kYIadhIIW0VCOmFUEirRgnp9ldCOj1GSPb6Qso3ENIoQyHFGQnp/TghhY4XUqeJkBabCWm8tZBSbIQ0ZCukKHshPXMQ0mxXIdVPFJKtm5ByJwlp32Se5yGk9WIhdTCe8w3PmcNz5gppiyfPgZACvIR08zshfVgupA3evL4Pr+8nJM5fSB4BQqoK5O+6mue/0KElr3To0h865OirS6V+umSyUpfeZuvSxhxd+j1Xl36eokdzmR5dmKpHWiv0SOatR0M+enQkRp/GbtOnzO36pLdTn9gdfWq4q08e7fr0/XlDenzBkNapDOlLixElXDYiwRUjEj0wo6YOM6KHZjTtT3u685c9bfxoT3EmDmRi5kD15g4UEOhA71Y5UPL3DjTxoQNd6XKgoG4H6s50pB3ZjqSfw+8LnMlwkTPVL3amxFwXss13oUsFLrS2yIU+F7vQ9E4X6nzoQtsfuVCuqSsxc1e6N8GVYixdaZ6RiF6NE1HyeBE5m4roppmINk8QkXyxiBYvFVH/MhEV1oho9gkRPakVERsUUdcnEe0ZEtG2b93IGG7URG60erk7aXq7U42PO5UecSevXHdS57lTZoE7TS9yp8fF7vTpvjuVd7jTgofu9K7LnXK63ckgZDI1hk6mdWGTKfuKmL65JqbX18WUc1NM394Sk+ddMfW3iangnpi8Hojp4wsxlb8S09LXYjrWJ6blb8X06Z2Yqj6IyfsvMX3+W0w1/4jJ9z8xDRsUU+0nMa0cEtPwYYzqNBitGs5IewSjem1GawSMhDqMGkYxWqvL6KsxjJR6jNYbMBptyOicEaMNxoz0TRhdMGUUbs7I0IIRZ8loszUjUydGV50ZRbsymiBidN2NkfVkRrc9GO0SM7KbyujONEZ7ZjBynMWofTaj2DmMJn7LqMOTUQIxcvuOUdc8RokLGHksYvRkMaOUpYzYckY9Kxil+jCa4cfohT+jzABGs1cx+mM1o5w1jDyDGPWtZVQcxmhBOKO/NzEqj2C0VMLoPymjY9GMvGMYDW1lVLOd0cqdjDR3Mzq1h1HgPkYj4xgpZIx+2M/7/h+j4AOM9JIZNacwCjvEe03jvabzXjMYmWQx+jmb0ZYc3mseoxv5jLYXMrIp5v2W8B5LGXVWM/pRzsi9llH3Sd5HHaNeBaO0Bt7DWUYvlYyymhjNbWakPs8o/yIjL47Rhxbew2VGldcZLbvJ6NMvjKpvM/L7lZHGXf6+bYxW3+Pv+4CvVQdfq4eMdB8xaurm6/OYkcFTRlde8HV4xcjiNaNf3jAabjKVfjKdSqvNp5LQYir9H5QWQBc=</mzArray>
    <intArray precision="32" compression="zlib" endian="little">eJyVV31wTUcUP75NKp2UkKiQ56MmakpMCWNEH3L37H1EQ422OoIwrdbHxEymtPyxROIxoyIJjUiJkU4zLao+ImHwdNIKxcRHm0xNSUPpRBhVxkdTunvz3rt777sb6Zl583b3nj17ztnf+VgAThFRGgSpjzl2R2oQP8M6D1Bgj3dl6JpBtUnqsX8u5FUfdN7jm6VZeFuSL+TIutm/RbxInquXt1Brlf61uc7+sPBna9D2EoHDa/i577QgMzBvyVd+knWLP+QsU9ZN5hdjcU+19Zrh16rOBBqPEnZxP7K82wiv5lN3STfdV1JIYXYqQnF/01/CxrovQ31j2M7/6x5Y173nHebSfQcoLoXA9KsEdo9DdqUUYXwsKm0KYsFPQp+RLyG4OiN4z9l8kel8P3aMyGNDvsPZxZs0uOElMLw3QtfVpk+UOJlq6il4xH5jPtX5XpziqSXd5LHM75pI2LGz6H7wLmWLa5Dd3oZQsRiN2LXjIEh3NeX5+XsIxP1K4P21BEZFO8eOrIsqDmQ8Wvwk5Zjou5oS57I/g3MnebZ1OWcpY06QS2tVvIXo0UJuCNnnJ9lHbTohm9mArHE9KmWxGALeBnOPkK2Kb5Xem3MJe1yP8MkjhFVPrPgN8vG9TW8TKAVnfIecY/efnwQeGtdxnbdadXayX94X4i/VHdvwszQJYfs5hMmLEHIyTN3vv0ws5xrjPpoSf4I/iGX5vq4RmL8OYVRHMy+59mvAUknr65xku7JWtIBP+Rwej+ziEWQn1yAUTJFiUqovVf2tmJFj1KgZ3xKIjrDGs6h7QZ4ZUr5qpV6B9eoK4nuWQtnx9yjQzxFmjzbPCclbrax3Ue0R1vdBSBrRQv1uhSzVWJVPBc+qNIz4vqNe13uC7vsgl8LTbaYOK4YRuNvNnAuMFbQjsCyHBOU3JXL85BGjVslnCD7vIedzE95Ad3oMdR/tSaFcN3ODCm/eag1SwolR21Uxq7JRiUdbrVLmcBu+AyTsFViT+8JADTfWAncWyAF+vNUd14xeQZxpjEVdz2we034EKpMJnCklMPoOgbNtEGIHIrtXxH9tqfu6S/848xvP1UFhExuf3fNEJsz0wO7Xg3Hr0xOo76ON1J2o06BOp35B9+QS6ht6iUJ+Tx7nHlJ38yvqSjtFoV0MtdjXN8LMAQU6sqsdKCseSNn8/pSFFyKM3UfgYTJCDedL32janZJH2MjPEE68hTD6HwKDByIsnYZs31qE9gsQ6nlMdx5G92b9rK84vcgDP4GnborX1DH8FYQzVQTGHrfmnF01hKXl8Z7pcDMGbxwksCcd4Xcuv/ZTE5c5w3n9ziTQZQOBheeJgT3Hu5TycVwhYQ3zqPtwKWWZfzj3ZOJ+7Viqfc3aMwaoNJtAGe/TbkfyXu2ADUv83mur1P2aQc/JRfa562YL+cVWd5ZNRxZ+gUJsA4WtPOamHTBtiN6pheQKS58o49dPm7sjTPoX2dSdCCkZzv6Iv63BkzyijCtVHKvi1YjRqlBdVDlj4STCupQhC+tFWdpWBJooYaJIg/xzBHo89uctRd8qY9x+zvj7BG71Q8gY52y/qFeNUcRyF6o+1G6P8c3V/KvsRaBqLoGKBbh3SHe94PRfelxijQ5LwnT48Yh59nwfgXHhHMd7zTWxr54i+JrMtcG8zov7y9ki+YOf08j738gdzTGYjv5v5aEYK1lORO9dXPmQwm/Ruq8si8LSTrb4qbDua/IQow8PUP5KYrkP2S/iLWH3TVJbfk9zkNV/h5Ach5beS9V7tsbXIX2sHAe1z+/pVTh0sf+H+Urxbr9g9Zldht0egVun92qAVL5Q8RjrZRqUxxNwbQldT3/ynPpoy5uquFe9QQO4D+Jf9Gwrm3OR8a4/0Bz/dAyBcv5eq/6B10n+fntURCD3LoEvXAiHjqF79Q7q2rRbv56d7Ck4PsIT8eFyHWYcNfH5N3/jDuN16dIYc20erxlzihAi45vXkjIIIxuQdchE+JqvNYbZ3gxlpg2NSwhs74rA5iDcyuK9+psIMz3oG/ACnR3TT6euJ/qf2bGelDvbdfflVWbNE7mRpSJEZfA+d6YpX+SMWUMRno0y9bsYhtCX9//rEjlvghS3U7VgrRF6pS8mhi3DuyFU3+O1lOeE61cInLyMroYH1D1ogu7uHKGzXT1MPUQeGHCBWGpW9CguJ8tai6s5X/pCHoe1miWnyXUpvRPXrdqaT3N4XTwxF2HINYTUGwjzntpqsy330qHG9/8AjrYArg==</intArray>
  </spectrum>

  <peaklist>
    <peak mz="239.172187" intensity="568400.553829" baseline="182.009467" sn="780.479" fwhm="0.033334" />
    <peak mz="257.161459" intensity="132371.596010" baseline="245.467859" sn="134.566" fwhm="0.064627" />
    <peak mz="285.253922" intensity="110641.915216" baseline="381.741548" sn="72.209" fwhm="0.032629" />
    <peak mz="291.171595" intensity="123084.240719" baseline="410.487569" sn="74.712" fwhm="0.037143" />
    <peak mz="313.251557" intensity="99837.388232" baseline="517.533264" sn="47.978" fwhm="0.038259" />
    <peak mz="322.283327" intensity="69770.448167" baseline="687.986407" sn="25.103" fwhm="0.031845" />
    <peak mz="340.294329" intensity="88018.627439" baseline="647.937542" sn="33.711" fwhm="0.039433" />
    <peak mz="356.293528" intensity="222697.867269" baseline="725.088062" sn="76.533" fwhm="0.042058" />
    <peak mz="366.276160" intensity="761343.924469" baseline="742.075771" sn="256.241" charge="1" isotope="0" fwhm="0.040379" />
    <peak mz="384.289368" intensity="8657709.744808" baseline="766.397561" sn="2823.899" charge="1" isotope="0" fwhm="0.058773" />
    <peak mz="472.245327" intensity="468080.587077" baseline="646.670899" sn="180.710" fwhm="0.047973" />
    <peak mz="519.355006" intensity="156659.240228" baseline="582.817488" sn="66.951" fwhm="0.048456" />
    <peak mz="547.350275" intensity="1880241.326623" baseline="580.330214" sn="809.754" fwhm="0.055392" />
    <peak mz="728.426796" intensity="3232974.683136" baseline="893.694818" sn="904.050" charge="1" isotope="0" fwhm="0.067835" />
  </peaklist>

  <sequences>

    <sequence index="0">
      <title>Microginin FR-1</title>
      <accession></accession>
      <seq type="custom">Ahda | Ala | NMe-Leu | Tyr | Tyr</seq>
      <monomers>
        <monomer abbr="Ahda" formula="C10H19NO2" />
        <monomer abbr="Ala" formula="C3H5NO" />
        <monomer abbr="NMe-Leu" formula="C7H13NO" />
        <monomer abbr="Tyr" formula="C9H9NO2" />
      </monomers>
      <matches>
        <match peakMZ="239.172187" peakIntensity="568400.553829" peakBaseline="182.009467" charge="1" calcMZ="239.175404" formula="C13H22N2O2" sequenceRange="1-2" fragmentSerie="b" fragmentIndex="2">b2 -H2O [1-2]</match>
        <match peakMZ="257.161459" peakIntensity="132371.596010" peakBaseline="245.467859" charge="1" calcMZ="257.149584" formula="C12H20N2O4" sequenceRange="1-3" fragmentSerie="b" fragmentIndex="3">b3 -C8H17N [1-3]</match>
        <match peakMZ="285.253922" peakIntensity="110641.915216" peakBaseline="381.741548" charge="1" calcMZ="285.253655" formula="C16H32N2O2" sequenceRange="1-2" fragmentSerie="a" fragmentIndex="2">a2 [1-3][2|3][1-2]</match>
        <match peakMZ="291.171595" peakIntensity="123084.240719" peakBaseline="410.487569" charge="1" calcMZ="291.170319" formula="C16H22N2O3" sequenceRange="1-2" fragmentSerie="b" fragmentIndex="2">b2 [1-5][2|3][1-2]</match>
        <match peakMZ="313.251557" peakIntensity="99837.388232" peakBaseline="517.533264" charge="1" calcMZ="313.248569" formula="C17H32N2O3" sequenceRange="1-2" fragmentSerie="b" fragmentIndex="2">b2 [1-3][2|3][1-2]</match>
        <match peakMZ="356.293528" peakIntensity="222697.867269" peakBaseline="725.088062" charge="1" calcMZ="356.290769" formula="C19H37N3O3" sequenceRange="1-3" fragmentSerie="a" fragmentIndex="3">a3 [1-3]</match>
        <match peakMZ="366.276160" peakIntensity="761343.924469" peakBaseline="742.075771" charge="1" calcMZ="366.275118" formula="C20H35N3O3" sequenceRange="1-3" fragmentSerie="b" fragmentIndex="3">b3 -H2O [1-3]</match>
        <match peakMZ="384.289368" peakIntensity="8657709.744808" peakBaseline="766.397561" charge="1" calcMZ="384.285683" formula="C20H37N3O4" sequenceRange="1-3" fragmentSerie="b" fragmentIndex="3">b3 [1-3]</match>
        <match peakMZ="472.245327" peakIntensity="468080.587077" peakBaseline="646.670899" charge="1" calcMZ="472.244212" formula="C25H33N3O6" sequenceRange="1-3" fragmentSerie="b" fragmentIndex="3">b3 +H2O [1-5][2|3][1-3]</match>
        <match peakMZ="519.355006" peakIntensity="156659.240228" peakBaseline="582.817488" charge="1" calcMZ="519.354097" formula="C28H46N4O5" sequenceRange="1-4" fragmentSerie="a" fragmentIndex="4">a4 [1-4]</match>
        <match peakMZ="547.350275" peakIntensity="1880241.326623" peakBaseline="580.330214" charge="1" calcMZ="547.349012" formula="C29H46N4O6" sequenceRange="1-4" fragmentSerie="b" fragmentIndex="4">b4 [1-4]</match>
        <match peakMZ="728.426796" peakIntensity="3232974.683136" peakBaseline="893.694818" charge="1" calcMZ="728.422905" formula="C38H57N5O9" sequenceRange="1-5" fragmentSerie="M">M [1-5]</match>
      </matches>
    </sequence>

  </sequences>

</mSD>
